# Supplementary material for: {4,4′,6,6′-Tetrachloro-2,2′-[2,2-dimethyl­propane-1,3-diylbis(nitrilo­methanylyl­idene)]diphenolato}dioxidomolyb­denum(VI)
Source: Acta Crystallogr Sect E Struct Rep Online. 2012 Sep 8;68(Pt 10):m1251–2. doi: 10.1107/S160053681203807X (PMC3470140; doi:10.1107/S160053681203807X)
Supplement: Supplementary file 1 [file e-68-m1251-sup1.cif]

##############################################################################
#                                                                            #
# This CIF contains the data in a paper accepted for publication in          #
# Acta Crystallographica Section E. It conforms to the requirements of       #
# Notes for Authors for Acta Crystallographica Section E, and has been       #
# peer reviewed under the auspices of the IUCr Commission on Journals.       #
#                                                                            #
# Full details of the Crystallographic Information File format               #
# are given in the paper "The Crystallographic Information File (CIF):       #
# a New Standard Archive File for Crystallography" by S. R. Hall, F. H.      #
# Allen and I. D. Brown [Acta Cryst. (1991), A47, 655-685].                  #
#                                                                            #
# The current version of the core CIF dictionary is obtainable from          #
# ftp://ftp.iucr.org/pub/cif_core.dic.                                       #
#                                                                            #
# Software is freely available for graphical display of the structure(s)     #
# in this CIF. For information consult the CIF software page                 #
# http://www.iucr.org/resources/cif/software.                                #
#                                                                            #
# This file may be used for bona fide research purposes within the           #
# scientific community so long as proper attribution is given to the journal # 
# article from which it was obtained.                                        #
#                                                                            #
##############################################################################
data_global
_audit_creation_method     'form.cif (version 2.0)'
_journal_data_validation_number     ?
_journal_date_recd_electronic     2012-09-04
_journal_date_accepted     2012-09-04
_journal_name_full     'Acta Crystallographica, Section E'
_journal_year     2012
_journal_volume     68
_journal_issue     10
_journal_page_first     m1251
_journal_page_last     m1252
_journal_paper_category     QM
_journal_paper_doi     10.1107/S160053681203807X
_journal_coeditor_code     SU2496
_publ_contact_author_name     'Dr. Kargar, Hadi'
_publ_contact_author_address
;
Department of Chemistry,
Payame Noor University,
PO Box 19395-3697 Tehran,
Iran
;
_publ_contact_author_email     h.kargar@pnu.ac.ir
_publ_contact_author_fax     ?
_publ_contact_author_phone     ?
_publ_section_title
;\
{4,4',6,6'-Tetrachloro-2,2'-[2,2-dimethylpropane-1,3-\
diylbis(nitrilomethanylylidene)]diphenolato}dioxidomolybdenum(VI)
;
loop_
    _publ_author_name
    _publ_author_address
    'Kargar, Hadi'
;
Department of Chemistry,
Payame Noor University,
PO Box 19395-3697 Tehran,
I. R. of IRAN
;
    'Kubicki, Maciej'
;
Department of Chemistry,
Adam Mickiewicz University,
Grunwaldzka 6,
60-780 Pozn\'an,
Poland
;
data_I
_audit_creation_method     SHELXL-97
_chemical_name_systematic
;
{4,4',6,6'-Tetrachloro-2,2'-[2,2-dimethylpropane-1,3-
diylbis(nitrilomethanylylidene)]diphenolato}dioxidomolybdenum(VI)
;
_chemical_name_common
;
[Bis(3,5-dichloroalicylidene)-2,2-dimethyl-1,3-propandiamine]dioxomolybdenum(VI)
;
_chemical_formula_moiety     'C19 H16 Cl4 Mo N2 O4'
_chemical_formula_sum     'C19 H16 Cl4 Mo N2 O4'
_chemical_formula_iupac     '[Mo (C19 H16 Cl4 N2 O2) O2]'
_chemical_formula_weight     574.08
_chemical_melting_point     ?
_symmetry_cell_setting     monoclinic
_symmetry_space_group_name_H-M     'P 21/c'
_symmetry_space_group_name_Hall     '-P 2ybc'
loop_
    _symmetry_equiv_pos_as_xyz
    'x, y, z'
    '-x, y+1/2, -z+1/2'
    '-x, -y, -z'
    'x, -y-1/2, z-1/2'
_cell_length_a     12.840(5)
_cell_length_b     15.457(5)
_cell_length_c     22.173(5)
_cell_angle_alpha     90.00
_cell_angle_beta     102.397(5)
_cell_angle_gamma     90.00
_cell_volume     4298(2)
_cell_formula_units_Z     8
_cell_measurement_reflns_used     5865
_cell_measurement_theta_min     2.57
_cell_measurement_theta_max     65.87
_cell_measurement_temperature     296(2)
_exptl_crystal_description     block
_exptl_crystal_colour     red
_exptl_crystal_size_max     0.42
_exptl_crystal_size_mid     0.21
_exptl_crystal_size_min     0.11
_exptl_crystal_density_diffrn     1.774
_exptl_crystal_density_meas     ?
_exptl_crystal_density_method     'not measured'
_exptl_crystal_F_000     2288
_exptl_absorpt_coefficient_mu     9.835
_exptl_absorpt_correction_type     multi-scan
_exptl_absorpt_process_details     '(<i>CrysAlis PRO</i>; Agilent, 2011)'
_exptl_absorpt_correction_T_min     0.1041
_exptl_absorpt_correction_T_max     0.4109
_exptl_special_details     ?
_diffrn_ambient_temperature     296(2)
_diffrn_radiation_type     CuK\a
_diffrn_radiation_wavelength     1.54178
_diffrn_radiation_source     'fine-focus sealed tube'
_diffrn_radiation_monochromator     graphite
_diffrn_measurement_device_type
;
Agilent Super Nova Atlas CCD area-detector
;
_diffrn_measurement_method     '\f and \w scans'
_diffrn_detector_area_resol_mean     .
_diffrn_reflns_number     67900
_diffrn_reflns_av_R_equivalents     0.0490
_diffrn_reflns_av_sigmaI/netI     0.0168
_diffrn_reflns_theta_min     3.51
_diffrn_reflns_theta_max     73.77
_diffrn_reflns_theta_full     73.77
_diffrn_measured_fraction_theta_max     0.993
_diffrn_measured_fraction_theta_full     0.993
_diffrn_reflns_limit_h_min     -15
_diffrn_reflns_limit_h_max     15
_diffrn_reflns_limit_k_min     -17
_diffrn_reflns_limit_k_max     19
_diffrn_reflns_limit_l_min     -27
_diffrn_reflns_limit_l_max     27
_diffrn_standards_number     0
_diffrn_standards_interval_count     .
_diffrn_standards_interval_time     .
_diffrn_standards_decay_%     .
_refine_special_details
;
 Refinement of F^2^ against ALL reflections.  The weighted R-factor wR and
 goodness of fit S are based on F^2^, conventional R-factors R are based
 on F, with F set to zero for negative F^2^. The threshold expression of
 F^2^ > 2sigma(F^2^) is used only for calculating R-factors(gt) etc. and is
 not relevant to the choice of reflections for refinement.  R-factors based
 on F^2^ are statistically about twice as large as those based on F, and R-
 factors based on ALL data will be even larger.
;
_reflns_number_total     8626
_reflns_number_gt     8373
_reflns_threshold_expression     I>2\s(I)
_refine_ls_structure_factor_coef     Fsqd
_refine_ls_matrix_type     full
_refine_ls_R_factor_all     0.0280
_refine_ls_R_factor_gt     0.0274
_refine_ls_wR_factor_gt     0.0785
_refine_ls_wR_factor_ref     0.0790
_refine_ls_goodness_of_fit_ref     1.069
_refine_ls_restrained_S_all     1.069
_refine_ls_number_reflns     8626
_refine_ls_number_parameters     541
_refine_ls_number_restraints     0
_refine_ls_hydrogen_treatment     constr
_refine_ls_weighting_scheme     calc
_refine_ls_weighting_details
         'calc w=1/[\s^2^(Fo^2^)+(0.0456P)^2^+2.3531P] where P=(Fo^2^+2Fc^2^)/3'
_atom_sites_solution_hydrogens     geom
_atom_sites_solution_primary     direct
_atom_sites_solution_secondary     difmap
_refine_ls_shift/su_max     0.004
_refine_ls_shift/su_mean     0.000
_refine_diff_density_max     0.685
_refine_diff_density_min     -0.709
_refine_ls_extinction_method     none
_refine_ls_extinction_coef     ?
loop_
    _atom_type_symbol
    _atom_type_description
    _atom_type_scat_dispersion_real
    _atom_type_scat_dispersion_imag
    _atom_type_scat_source
    'C' 'C' 0.0181 0.0091
                         'International Tables Vol C Tables 4.2.6.8 and 6.1.1.4'
    'H' 'H' 0.0000 0.0000
                         'International Tables Vol C Tables 4.2.6.8 and 6.1.1.4'
    'Cl' 'Cl' 0.3639 0.7018
                         'International Tables Vol C Tables 4.2.6.8 and 6.1.1.4'
    'Mo' 'Mo' -0.0483 2.7339
                         'International Tables Vol C Tables 4.2.6.8 and 6.1.1.4'
    'N' 'N' 0.0311 0.0180
                         'International Tables Vol C Tables 4.2.6.8 and 6.1.1.4'
    'O' 'O' 0.0492 0.0322
                         'International Tables Vol C Tables 4.2.6.8 and 6.1.1.4'
_computing_data_collection     '<i>CrysAlis PRO</i> (Agilent, 2011)'
_computing_cell_refinement     '<i>CrysAlis PRO</i> (Agilent, 2011)'
_computing_data_reduction     '<i>CrysAlis PRO</i> (Agilent, 2011)'
_computing_structure_solution     'SIR92 (Altomare <i>et al.</i>, 1993)'
_computing_structure_refinement     'SHELXL97 (Sheldrick, 2008)'
_computing_molecular_graphics     'SHELXTL (Sheldrick, 2008)'
_computing_publication_material
                             'SHELXTL (Sheldrick, 2008) and PLATON (Spek, 2009)'
loop_
    _atom_site_type_symbol
    _atom_site_label
    _atom_site_fract_x
    _atom_site_fract_y
    _atom_site_fract_z
    _atom_site_U_iso_or_equiv
    _atom_site_adp_type
    _atom_site_calc_flag
    _atom_site_refinement_flags
    _atom_site_occupancy
    _atom_site_symmetry_multiplicity
    _atom_site_disorder_assembly
    _atom_site_disorder_group
    C C1 0.17569(16) -0.08382(12) 0.85123(9) 0.0310(4) Uani d . 1 1 . .
    C C2 0.16664(17) -0.16416(13) 0.82008(10) 0.0346(4) Uani d . 1 1 . .
    C C3 0.14813(18) -0.23973(14) 0.84863(11) 0.0410(5) Uani d . 1 1 . .
    H H3A 0.1460 -0.2922 0.8279 0.049 Uiso calc R 1 1 . .
    C C4 0.13259(19) -0.23703(14) 0.90906(11) 0.0413(5) Uani d . 1 1 . .
    C C5 0.13148(19) -0.15964(14) 0.93932(10) 0.0400(5) Uani d . 1 1 . .
    H H5A 0.1162 -0.1583 0.9784 0.048 Uiso calc R 1 1 . .
    C C6 0.15359(17) -0.08231(13) 0.91094(10) 0.0337(4) Uani d . 1 1 . .
    C C7 0.13849(17) -0.00005(14) 0.93867(9) 0.0346(4) Uani d . 1 1 . .
    H H7A 0.0980 0.0005 0.9688 0.041 Uiso calc R 1 1 . .
    C C8 0.13229(18) 0.15290(14) 0.94477(9) 0.0346(4) Uani d . 1 1 . .
    H H8A 0.1901 0.1922 0.9616 0.042 Uiso calc R 1 1 . .
    H H8B 0.0951 0.1395 0.9773 0.042 Uiso calc R 1 1 . .
    C C9 0.05465(17) 0.19803(13) 0.89144(9) 0.0341(4) Uani d . 1 1 . .
    C C10 0.11182(17) 0.23127(13) 0.84194(9) 0.0337(4) Uani d . 1 1 . .
    H H10A 0.0601 0.2609 0.8104 0.040 Uiso calc R 1 1 . .
    H H10B 0.1648 0.2735 0.8608 0.040 Uiso calc R 1 1 . .
    C C11 0.14200(16) 0.16007(13) 0.75311(9) 0.0309(4) Uani d . 1 1 . .
    H H11A 0.0876 0.1955 0.7322 0.037 Uiso calc R 1 1 . .
    C C12 0.19467(16) 0.10359(13) 0.71609(9) 0.0302(4) Uani d . 1 1 . .
    C C13 0.14309(17) 0.08803(14) 0.65515(10) 0.0360(4) Uani d . 1 1 . .
    H H13A 0.0771 0.1131 0.6392 0.043 Uiso calc R 1 1 . .
    C C14 0.19003(19) 0.03533(16) 0.61842(10) 0.0419(5) Uani d . 1 1 . .
    C C15 0.28885(19) -0.00147(15) 0.64065(10) 0.0412(5) Uani d . 1 1 . .
    H H15A 0.3196 -0.0373 0.6156 0.049 Uiso calc R 1 1 . .
    C C16 0.34122(17) 0.01586(14) 0.70061(10) 0.0356(4) Uani d . 1 1 . .
    C C17 0.29588(16) 0.06813(13) 0.73944(9) 0.0305(4) Uani d . 1 1 . .
    C C18 0.0123(2) 0.27872(17) 0.91895(12) 0.0546(6) Uani d . 1 1 . .
    H H18A -0.0366 0.3089 0.8871 0.082 Uiso calc R 1 1 . .
    H H18B 0.0708 0.3161 0.9362 0.082 Uiso calc R 1 1 . .
    H H18C -0.0238 0.2615 0.9507 0.082 Uiso calc R 1 1 . .
    C C19 -0.03728(18) 0.13821(17) 0.86320(12) 0.0464(5) Uani d . 1 1 . .
    H H19A -0.0846 0.1676 0.8301 0.070 Uiso calc R 1 1 . .
    H H19B -0.0755 0.1221 0.8942 0.070 Uiso calc R 1 1 . .
    H H19C -0.0097 0.0872 0.8474 0.070 Uiso calc R 1 1 . .
    C C20 0.79437(16) -0.11005(13) 0.73736(9) 0.0311(4) Uani d . 1 1 . .
    C C21 0.84134(17) -0.05532(14) 0.70059(10) 0.0365(4) Uani d . 1 1 . .
    C C22 0.7898(2) -0.03316(15) 0.64125(10) 0.0420(5) Uani d . 1 1 . .
    H H22A 0.8217 0.0043 0.6178 0.050 Uiso calc R 1 1 . .
    C C23 0.6901(2) -0.06753(16) 0.61735(10) 0.0433(5) Uani d . 1 1 . .
    C C24 0.64186(18) -0.12314(15) 0.65155(10) 0.0381(5) Uani d . 1 1 . .
    H H24A 0.5757 -0.1472 0.6343 0.046 Uiso calc R 1 1 . .
    C C25 0.69258(16) -0.14329(13) 0.71208(9) 0.0320(4) Uani d . 1 1 . .
    C C26 0.63802(16) -0.20147(13) 0.74708(9) 0.0325(4) Uani d . 1 1 . .
    H H26A 0.5836 -0.2359 0.7249 0.039 Uiso calc R 1 1 . .
    C C27 0.60340(17) -0.27598(13) 0.83301(9) 0.0344(4) Uani d . 1 1 . .
    H H27A 0.6549 -0.3197 0.8512 0.041 Uiso calc R 1 1 . .
    H H27B 0.5519 -0.3035 0.8002 0.041 Uiso calc R 1 1 . .
    C C28 0.54491(17) -0.24485(14) 0.88253(9) 0.0355(4) Uani d . 1 1 . .
    C C29 0.62282(18) -0.20500(14) 0.93808(9) 0.0376(4) Uani d . 1 1 . .
    H H29A 0.5852 -0.1936 0.9708 0.045 Uiso calc R 1 1 . .
    H H29B 0.6792 -0.2462 0.9536 0.045 Uiso calc R 1 1 . .
    C C30 0.63214(17) -0.05162(15) 0.93682(9) 0.0353(4) Uani d . 1 1 . .
    H H30A 0.5898 -0.0539 0.9660 0.042 Uiso calc R 1 1 . .
    C C31 0.64975(16) 0.03220(14) 0.91217(10) 0.0351(4) Uani d . 1 1 . .
    C C32 0.62645(18) 0.10783(16) 0.94214(10) 0.0416(5) Uani d . 1 1 . .
    H H32A 0.6087 0.1044 0.9806 0.050 Uiso calc R 1 1 . .
    C C33 0.63006(19) 0.18659(15) 0.91419(12) 0.0456(5) Uani d . 1 1 . .
    C C34 0.64964(19) 0.19296(15) 0.85511(11) 0.0436(5) Uani d . 1 1 . .
    H H34A 0.6496 0.2468 0.8363 0.052 Uiso calc R 1 1 . .
    C C35 0.66914(17) 0.11924(14) 0.82456(10) 0.0364(4) Uani d . 1 1 . .
    C C36 0.67446(15) 0.03693(13) 0.85286(9) 0.0317(4) Uani d . 1 1 . .
    C C38 0.4984(2) -0.32662(17) 0.90572(12) 0.0532(6) Uani d . 1 1 . .
    H H38A 0.4492 -0.3533 0.8721 0.080 Uiso calc R 1 1 . .
    H H38B 0.4619 -0.3114 0.9377 0.080 Uiso calc R 1 1 . .
    H H38C 0.5551 -0.3663 0.9218 0.080 Uiso calc R 1 1 . .
    C C37 0.45606(18) -0.18178(17) 0.85567(11) 0.0463(5) Uani d . 1 1 . .
    H H37A 0.4086 -0.2082 0.8212 0.070 Uiso calc R 1 1 . .
    H H37B 0.4863 -0.1304 0.8421 0.070 Uiso calc R 1 1 . .
    H H37C 0.4173 -0.1669 0.8867 0.070 Uiso calc R 1 1 . .
    Cl Cl1 0.18472(5) -0.16526(4) 0.74514(2) 0.04789(13) Uani d . 1 1 . .
    Cl Cl2 0.11438(6) -0.33336(4) 0.94560(3) 0.05803(16) Uani d . 1 1 . .
    Cl Cl3 0.46752(5) -0.02498(5) 0.72795(3) 0.05550(16) Uani d . 1 1 . .
    Cl Cl4 0.12400(7) 0.01570(6) 0.54286(3) 0.0760(2) Uani d . 1 1 . .
    Cl Cl5 0.96740(5) -0.01532(5) 0.73031(3) 0.05583(15) Uani d . 1 1 . .
    Cl Cl6 0.62383(7) -0.03848(6) 0.54341(3) 0.0740(2) Uani d . 1 1 . .
    Cl Cl7 0.69243(5) 0.12454(4) 0.75088(3) 0.04899(14) Uani d . 1 1 . .
    Cl Cl8 0.60902(7) 0.28117(4) 0.95216(4) 0.06755(19) Uani d . 1 1 . .
    Mo Mo1 0.299788(11) 0.081572(10) 0.872639(6) 0.02889(6) Uani d . 1 1 . .
    Mo Mo2 0.794884(11) -0.129710(10) 0.869804(6) 0.02901(6) Uani d . 1 1 . .
    N N1 0.16496(13) 0.16445(10) 0.81190(7) 0.0292(3) Uani d . 1 1 . .
    N N2 0.17682(14) 0.07280(11) 0.92494(7) 0.0306(3) Uani d . 1 1 . .
    N N3 0.65943(13) -0.20844(10) 0.80556(7) 0.0302(3) Uani d . 1 1 . .
    N N4 0.67046(14) -0.12383(11) 0.92171(8) 0.0328(4) Uani d . 1 1 . .
    O O1 0.20034(11) -0.01417(9) 0.82432(6) 0.0321(3) Uani d . 1 1 . .
    O O2 0.35171(11) 0.08671(10) 0.79643(6) 0.0345(3) Uani d . 1 1 . .
    O O3 0.37760(13) 0.00636(11) 0.91758(7) 0.0426(3) Uani d . 1 1 . .
    O O4 0.34222(13) 0.17771(11) 0.90720(7) 0.0438(4) Uani d . 1 1 . .
    O O5 0.84832(11) -0.13193(10) 0.79391(7) 0.0349(3) Uani d . 1 1 . .
    O O6 0.69758(11) -0.03127(9) 0.82394(6) 0.0334(3) Uani d . 1 1 . .
    O O7 0.83513(13) -0.22723(10) 0.90255(7) 0.0438(4) Uani d . 1 1 . .
    O O8 0.87368(12) -0.05671(10) 0.91652(7) 0.0399(3) Uani d . 1 1 . .
loop_
    _atom_site_aniso_label
    _atom_site_aniso_U_11
    _atom_site_aniso_U_22
    _atom_site_aniso_U_33
    _atom_site_aniso_U_12
    _atom_site_aniso_U_13
    _atom_site_aniso_U_23
    C1 0.0297(9) 0.0297(9) 0.0318(10) -0.0012(7) 0.0024(8) 0.0012(7)
    C2 0.0362(10) 0.0337(10) 0.0331(10) -0.0008(8) 0.0056(8) -0.0025(8)
    C3 0.0444(12) 0.0312(10) 0.0472(12) -0.0033(9) 0.0089(10) -0.0030(9)
    C4 0.0442(12) 0.0318(10) 0.0483(12) -0.0044(9) 0.0106(10) 0.0072(9)
    C5 0.0479(12) 0.0362(11) 0.0386(11) -0.0040(9) 0.0150(9) 0.0054(9)
    C6 0.0367(10) 0.0306(10) 0.0340(10) -0.0015(8) 0.0082(8) 0.0021(8)
    C7 0.0402(11) 0.0374(10) 0.0264(9) -0.0009(8) 0.0080(8) 0.0007(8)
    C8 0.0441(11) 0.0333(10) 0.0277(9) 0.0003(8) 0.0103(8) -0.0050(8)
    C9 0.0398(11) 0.0323(10) 0.0320(10) 0.0034(8) 0.0118(8) -0.0016(8)
    C10 0.0410(11) 0.0273(9) 0.0344(10) 0.0025(8) 0.0116(8) 0.0004(7)
    C11 0.0315(9) 0.0309(9) 0.0302(9) 0.0000(7) 0.0064(7) 0.0037(7)
    C12 0.0323(9) 0.0309(9) 0.0284(9) -0.0039(8) 0.0084(7) 0.0009(7)
    C13 0.0353(10) 0.0399(11) 0.0309(10) -0.0010(8) 0.0031(8) 0.0004(8)
    C14 0.0478(12) 0.0462(12) 0.0305(10) -0.0037(10) 0.0056(9) -0.0080(9)
    C15 0.0488(12) 0.0396(11) 0.0370(11) 0.0020(9) 0.0133(9) -0.0060(9)
    C16 0.0367(10) 0.0344(10) 0.0370(10) 0.0014(8) 0.0110(8) 0.0028(8)
    C17 0.0317(9) 0.0318(9) 0.0287(9) -0.0046(8) 0.0082(7) 0.0028(7)
    C18 0.0760(18) 0.0450(13) 0.0497(14) 0.0188(12) 0.0286(13) -0.0016(11)
    C19 0.0382(12) 0.0511(13) 0.0502(13) -0.0033(10) 0.0096(10) 0.0049(10)
    C20 0.0328(10) 0.0323(9) 0.0290(9) 0.0049(8) 0.0080(8) -0.0032(7)
    C21 0.0386(11) 0.0360(10) 0.0366(10) -0.0023(8) 0.0118(9) -0.0039(8)
    C22 0.0535(13) 0.0401(11) 0.0350(11) -0.0023(10) 0.0152(10) 0.0007(9)
    C23 0.0523(13) 0.0499(13) 0.0271(10) 0.0042(10) 0.0072(9) 0.0008(9)
    C24 0.0373(11) 0.0462(12) 0.0295(10) 0.0012(9) 0.0040(8) -0.0059(8)
    C25 0.0333(10) 0.0348(10) 0.0284(9) 0.0027(8) 0.0078(8) -0.0035(8)
    C26 0.0307(9) 0.0353(10) 0.0309(9) -0.0013(8) 0.0055(8) -0.0064(8)
    C27 0.0395(11) 0.0303(9) 0.0336(10) -0.0044(8) 0.0087(8) -0.0032(8)
    C28 0.0385(11) 0.0383(10) 0.0311(10) -0.0057(8) 0.0103(8) -0.0004(8)
    C29 0.0447(11) 0.0409(11) 0.0271(9) -0.0057(9) 0.0077(8) 0.0014(8)
    C30 0.0370(10) 0.0431(11) 0.0255(9) -0.0003(9) 0.0063(8) -0.0041(8)
    C31 0.0346(10) 0.0356(10) 0.0338(10) 0.0030(8) 0.0043(8) -0.0045(8)
    C32 0.0417(11) 0.0458(12) 0.0375(11) 0.0069(10) 0.0089(9) -0.0110(9)
    C33 0.0451(12) 0.0380(11) 0.0512(13) 0.0072(9) 0.0049(10) -0.0136(10)
    C34 0.0456(12) 0.0335(11) 0.0489(13) 0.0050(9) 0.0041(10) -0.0013(9)
    C35 0.0365(11) 0.0362(10) 0.0340(10) 0.0018(8) 0.0019(8) -0.0002(8)
    C36 0.0304(9) 0.0330(10) 0.0289(9) 0.0026(7) 0.0002(7) -0.0039(8)
    C38 0.0687(16) 0.0512(14) 0.0424(13) -0.0226(12) 0.0181(12) 0.0013(10)
    C37 0.0374(11) 0.0546(14) 0.0461(12) 0.0021(10) 0.0071(9) -0.0067(11)
    Cl1 0.0667(4) 0.0424(3) 0.0350(3) -0.0004(2) 0.0116(2) -0.0073(2)
    Cl2 0.0819(4) 0.0338(3) 0.0620(4) -0.0099(3) 0.0235(3) 0.0082(2)
    Cl3 0.0450(3) 0.0685(4) 0.0535(3) 0.0216(3) 0.0118(3) 0.0018(3)
    Cl4 0.0759(5) 0.1024(6) 0.0406(3) 0.0152(4) -0.0076(3) -0.0307(4)
    Cl5 0.0453(3) 0.0663(4) 0.0554(3) -0.0197(3) 0.0098(3) 0.0007(3)
    Cl6 0.0823(5) 0.0978(6) 0.0345(3) -0.0080(4) -0.0035(3) 0.0180(3)
    Cl7 0.0658(4) 0.0432(3) 0.0377(3) 0.0011(2) 0.0105(2) 0.0072(2)
    Cl8 0.0860(5) 0.0460(3) 0.0697(4) 0.0152(3) 0.0148(4) -0.0221(3)
    Mo1 0.02827(9) 0.03244(9) 0.02461(9) -0.00161(5) 0.00267(6) -0.00068(5)
    Mo2 0.02898(9) 0.03137(9) 0.02493(9) 0.00155(5) 0.00191(6) -0.00017(5)
    N1 0.0310(8) 0.0272(8) 0.0301(8) -0.0017(6) 0.0082(6) 0.0002(6)
    N2 0.0367(9) 0.0304(8) 0.0238(8) -0.0002(6) 0.0044(6) -0.0016(6)
    N3 0.0315(8) 0.0292(8) 0.0301(8) 0.0013(6) 0.0071(6) -0.0024(6)
    N4 0.0357(9) 0.0368(9) 0.0245(8) -0.0019(7) 0.0030(7) -0.0010(6)
    O1 0.0389(7) 0.0301(7) 0.0269(6) -0.0051(6) 0.0060(5) 0.0003(5)
    O2 0.0287(7) 0.0453(8) 0.0292(7) -0.0027(6) 0.0056(5) 0.0006(6)
    O3 0.0407(8) 0.0527(9) 0.0323(7) 0.0086(7) 0.0031(6) 0.0048(7)
    O4 0.0448(9) 0.0439(8) 0.0407(8) -0.0096(7) 0.0044(7) -0.0090(7)
    O5 0.0291(7) 0.0444(8) 0.0305(7) 0.0035(6) 0.0050(6) -0.0004(6)
    O6 0.0392(7) 0.0331(7) 0.0264(6) 0.0071(6) 0.0040(5) -0.0011(5)
    O7 0.0459(9) 0.0393(8) 0.0430(8) 0.0063(7) 0.0021(7) 0.0051(7)
    O8 0.0409(8) 0.0456(8) 0.0307(7) -0.0071(7) 0.0020(6) -0.0024(6)
_geom_special_details
;
 All esds (except the esd in the dihedral angle between two l.s. planes)
 are estimated using the full covariance matrix.  The cell esds are taken
 into account individually in the estimation of esds in distances, angles
 and torsion angles; correlations between esds in cell parameters are only
 used when they are defined by crystal symmetry.  An approximate (isotropic)
 treatment of cell esds is used for estimating esds involving l.s. planes.
;
loop_
    _geom_bond_atom_site_label_1
    _geom_bond_atom_site_label_2
    _geom_bond_site_symmetry_2
    _geom_bond_distance
    _geom_bond_publ_flag
    C1 O1 . 1.302(2) ?
    C1 C6 . 1.413(3) ?
    C1 C2 . 1.414(3) ?
    C2 C3 . 1.373(3) ?
    C2 Cl1 . 1.727(2) ?
    C3 C4 . 1.397(3) ?
    C3 H3A . 0.9300 ?
    C4 C5 . 1.373(3) ?
    C4 Cl2 . 1.735(2) ?
    C5 C6 . 1.408(3) ?
    C5 H5A . 0.9300 ?
    C6 C7 . 1.443(3) ?
    C7 N2 . 1.291(3) ?
    C7 H7A . 0.9300 ?
    C8 N2 . 1.470(3) ?
    C8 C9 . 1.540(3) ?
    C8 H8A . 0.9700 ?
    C8 H8B . 0.9700 ?
    C9 C19 . 1.524(3) ?
    C9 C10 . 1.534(3) ?
    C9 C18 . 1.538(3) ?
    C10 N1 . 1.473(2) ?
    C10 H10A . 0.9700 ?
    C10 H10B . 0.9700 ?
    C11 N1 . 1.275(3) ?
    C11 C12 . 1.460(3) ?
    C11 H11A . 0.9300 ?
    C12 C13 . 1.392(3) ?
    C12 C17 . 1.403(3) ?
    C13 C14 . 1.379(3) ?
    C13 H13A . 0.9300 ?
    C14 C15 . 1.381(3) ?
    C14 Cl4 . 1.734(2) ?
    C15 C16 . 1.381(3) ?
    C15 H15A . 0.9300 ?
    C16 C17 . 1.396(3) ?
    C16 Cl3 . 1.724(2) ?
    C17 O2 . 1.343(2) ?
    C18 H18A . 0.9600 ?
    C18 H18B . 0.9600 ?
    C18 H18C . 0.9600 ?
    C19 H19A . 0.9600 ?
    C19 H19B . 0.9600 ?
    C19 H19C . 0.9600 ?
    C20 O5 . 1.339(2) ?
    C20 C21 . 1.398(3) ?
    C20 C25 . 1.404(3) ?
    C21 C22 . 1.383(3) ?
    C21 Cl5 . 1.726(2) ?
    C22 C23 . 1.383(3) ?
    C22 H22A . 0.9300 ?
    C23 C24 . 1.378(3) ?
    C23 Cl6 . 1.736(2) ?
    C24 C25 . 1.395(3) ?
    C24 H24A . 0.9300 ?
    C25 C26 . 1.461(3) ?
    C26 N3 . 1.271(3) ?
    C26 H26A . 0.9300 ?
    C27 N3 . 1.472(3) ?
    C27 C28 . 1.535(3) ?
    C27 H27A . 0.9700 ?
    C27 H27B . 0.9700 ?
    C28 C37 . 1.522(3) ?
    C28 C38 . 1.533(3) ?
    C28 C29 . 1.539(3) ?
    C29 N4 . 1.475(3) ?
    C29 H29A . 0.9700 ?
    C29 H29B . 0.9700 ?
    C30 N4 . 1.293(3) ?
    C30 C31 . 1.443(3) ?
    C30 H30A . 0.9300 ?
    C31 C32 . 1.408(3) ?
    C31 C36 . 1.419(3) ?
    C32 C33 . 1.371(4) ?
    C32 H32A . 0.9300 ?
    C33 C34 . 1.389(4) ?
    C33 Cl8 . 1.737(2) ?
    C34 C35 . 1.376(3) ?
    C34 H34A . 0.9300 ?
    C35 C36 . 1.414(3) ?
    C35 Cl7 . 1.725(2) ?
    C36 O6 . 1.301(2) ?
    C38 H38A . 0.9600 ?
    C38 H38B . 0.9600 ?
    C38 H38C . 0.9600 ?
    C37 H37A . 0.9600 ?
    C37 H37B . 0.9600 ?
    C37 H37C . 0.9600 ?
    Mo1 O4 . 1.7068(16) ?
    Mo1 O3 . 1.7075(16) ?
    Mo1 O2 . 1.9467(15) ?
    Mo1 O1 . 2.0931(14) ?
    Mo1 N2 . 2.1547(18) ?
    Mo1 N1 . 2.3347(17) ?
    Mo2 O7 . 1.7045(16) ?
    Mo2 O8 . 1.7088(15) ?
    Mo2 O5 . 1.9493(15) ?
    Mo2 O6 . 2.0893(14) ?
    Mo2 N4 . 2.1621(18) ?
    Mo2 N3 . 2.3391(17) ?
loop_
    _geom_angle_atom_site_label_1
    _geom_angle_atom_site_label_2
    _geom_angle_atom_site_label_3
    _geom_angle_site_symmetry_1
    _geom_angle_site_symmetry_3
    _geom_angle
    _geom_angle_publ_flag
    O1 C1 C6 . . 122.22(18) ?
    O1 C1 C2 . . 120.33(18) ?
    C6 C1 C2 . . 117.41(18) ?
    C3 C2 C1 . . 121.8(2) ?
    C3 C2 Cl1 . . 120.50(17) ?
    C1 C2 Cl1 . . 117.70(16) ?
    C2 C3 C4 . . 119.4(2) ?
    C2 C3 H3A . . 120.3 ?
    C4 C3 H3A . . 120.3 ?
    C5 C4 C3 . . 120.9(2) ?
    C5 C4 Cl2 . . 120.20(18) ?
    C3 C4 Cl2 . . 118.92(17) ?
    C4 C5 C6 . . 119.8(2) ?
    C4 C5 H5A . . 120.1 ?
    C6 C5 H5A . . 120.1 ?
    C5 C6 C1 . . 120.35(19) ?
    C5 C6 C7 . . 119.94(19) ?
    C1 C6 C7 . . 119.09(18) ?
    N2 C7 C6 . . 125.10(19) ?
    N2 C7 H7A . . 117.4 ?
    C6 C7 H7A . . 117.4 ?
    N2 C8 C9 . . 112.39(16) ?
    N2 C8 H8A . . 109.1 ?
    C9 C8 H8A . . 109.1 ?
    N2 C8 H8B . . 109.1 ?
    C9 C8 H8B . . 109.1 ?
    H8A C8 H8B . . 107.9 ?
    C19 C9 C10 . . 110.89(18) ?
    C19 C9 C18 . . 110.3(2) ?
    C10 C9 C18 . . 106.04(18) ?
    C19 C9 C8 . . 110.93(18) ?
    C10 C9 C8 . . 111.76(17) ?
    C18 C9 C8 . . 106.77(18) ?
    N1 C10 C9 . . 115.33(16) ?
    N1 C10 H10A . . 108.4 ?
    C9 C10 H10A . . 108.4 ?
    N1 C10 H10B . . 108.4 ?
    C9 C10 H10B . . 108.4 ?
    H10A C10 H10B . . 107.5 ?
    N1 C11 C12 . . 124.97(18) ?
    N1 C11 H11A . . 117.5 ?
    C12 C11 H11A . . 117.5 ?
    C13 C12 C17 . . 120.04(18) ?
    C13 C12 C11 . . 117.89(18) ?
    C17 C12 C11 . . 122.03(18) ?
    C14 C13 C12 . . 119.9(2) ?
    C14 C13 H13A . . 120.1 ?
    C12 C13 H13A . . 120.1 ?
    C13 C14 C15 . . 121.1(2) ?
    C13 C14 Cl4 . . 119.27(18) ?
    C15 C14 Cl4 . . 119.58(17) ?
    C16 C15 C14 . . 118.9(2) ?
    C16 C15 H15A . . 120.5 ?
    C14 C15 H15A . . 120.5 ?
    C15 C16 C17 . . 121.6(2) ?
    C15 C16 Cl3 . . 119.61(17) ?
    C17 C16 Cl3 . . 118.72(16) ?
    O2 C17 C16 . . 119.67(18) ?
    O2 C17 C12 . . 121.91(18) ?
    C16 C17 C12 . . 118.33(18) ?
    C9 C18 H18A . . 109.5 ?
    C9 C18 H18B . . 109.5 ?
    H18A C18 H18B . . 109.5 ?
    C9 C18 H18C . . 109.5 ?
    H18A C18 H18C . . 109.5 ?
    H18B C18 H18C . . 109.5 ?
    C9 C19 H19A . . 109.5 ?
    C9 C19 H19B . . 109.5 ?
    H19A C19 H19B . . 109.5 ?
    C9 C19 H19C . . 109.5 ?
    H19A C19 H19C . . 109.5 ?
    H19B C19 H19C . . 109.5 ?
    O5 C20 C21 . . 119.83(19) ?
    O5 C20 C25 . . 122.10(18) ?
    C21 C20 C25 . . 118.01(19) ?
    C22 C21 C20 . . 121.8(2) ?
    C22 C21 Cl5 . . 119.51(17) ?
    C20 C21 Cl5 . . 118.73(17) ?
    C23 C22 C21 . . 119.0(2) ?
    C23 C22 H22A . . 120.5 ?
    C21 C22 H22A . . 120.5 ?
    C24 C23 C22 . . 121.2(2) ?
    C24 C23 Cl6 . . 119.62(19) ?
    C22 C23 Cl6 . . 119.22(18) ?
    C23 C24 C25 . . 119.8(2) ?
    C23 C24 H24A . . 120.1 ?
    C25 C24 H24A . . 120.1 ?
    C24 C25 C20 . . 120.29(19) ?
    C24 C25 C26 . . 118.05(19) ?
    C20 C25 C26 . . 121.63(18) ?
    N3 C26 C25 . . 124.80(18) ?
    N3 C26 H26A . . 117.6 ?
    C25 C26 H26A . . 117.6 ?
    N3 C27 C28 . . 115.55(16) ?
    N3 C27 H27A . . 108.4 ?
    C28 C27 H27A . . 108.4 ?
    N3 C27 H27B . . 108.4 ?
    C28 C27 H27B . . 108.4 ?
    H27A C27 H27B . . 107.5 ?
    C37 C28 C38 . . 110.3(2) ?
    C37 C28 C27 . . 111.21(18) ?
    C38 C28 C27 . . 105.49(18) ?
    C37 C28 C29 . . 111.15(19) ?
    C38 C28 C29 . . 107.14(18) ?
    C27 C28 C29 . . 111.36(18) ?
    N4 C29 C28 . . 112.10(16) ?
    N4 C29 H29A . . 109.2 ?
    C28 C29 H29A . . 109.2 ?
    N4 C29 H29B . . 109.2 ?
    C28 C29 H29B . . 109.2 ?
    H29A C29 H29B . . 107.9 ?
    N4 C30 C31 . . 125.29(19) ?
    N4 C30 H30A . . 117.4 ?
    C31 C30 H30A . . 117.4 ?
    C32 C31 C36 . . 120.5(2) ?
    C32 C31 C30 . . 120.0(2) ?
    C36 C31 C30 . . 118.80(18) ?
    C33 C32 C31 . . 119.5(2) ?
    C33 C32 H32A . . 120.2 ?
    C31 C32 H32A . . 120.2 ?
    C32 C33 C34 . . 121.3(2) ?
    C32 C33 Cl8 . . 120.28(19) ?
    C34 C33 Cl8 . . 118.42(19) ?
    C35 C34 C33 . . 119.6(2) ?
    C35 C34 H34A . . 120.2 ?
    C33 C34 H34A . . 120.2 ?
    C34 C35 C36 . . 121.6(2) ?
    C34 C35 Cl7 . . 120.93(18) ?
    C36 C35 Cl7 . . 117.48(16) ?
    O6 C36 C35 . . 120.32(18) ?
    O6 C36 C31 . . 122.35(18) ?
    C35 C36 C31 . . 117.29(18) ?
    C28 C38 H38A . . 109.5 ?
    C28 C38 H38B . . 109.5 ?
    H38A C38 H38B . . 109.5 ?
    C28 C38 H38C . . 109.5 ?
    H38A C38 H38C . . 109.5 ?
    H38B C38 H38C . . 109.5 ?
    C28 C37 H37A . . 109.5 ?
    C28 C37 H37B . . 109.5 ?
    H37A C37 H37B . . 109.5 ?
    C28 C37 H37C . . 109.5 ?
    H37A C37 H37C . . 109.5 ?
    H37B C37 H37C . . 109.5 ?
    O4 Mo1 O3 . . 103.91(8) ?
    O4 Mo1 O2 . . 102.62(7) ?
    O3 Mo1 O2 . . 105.53(7) ?
    O4 Mo1 O1 . . 161.13(7) ?
    O3 Mo1 O1 . . 91.92(8) ?
    O2 Mo1 O1 . . 82.50(6) ?
    O4 Mo1 N2 . . 90.76(7) ?
    O3 Mo1 N2 . . 92.73(7) ?
    O2 Mo1 N2 . . 153.75(6) ?
    O1 Mo1 N2 . . 78.11(6) ?
    O4 Mo1 N1 . . 84.66(7) ?
    O3 Mo1 N1 . . 168.18(7) ?
    O2 Mo1 N1 . . 80.02(6) ?
    O1 Mo1 N1 . . 78.31(6) ?
    N2 Mo1 N1 . . 78.86(6) ?
    O7 Mo2 O8 . . 103.88(8) ?
    O7 Mo2 O5 . . 102.80(7) ?
    O8 Mo2 O5 . . 105.23(7) ?
    O7 Mo2 O6 . . 161.15(7) ?
    O8 Mo2 O6 . . 91.63(7) ?
    O5 Mo2 O6 . . 82.94(6) ?
    O7 Mo2 N4 . . 90.08(7) ?
    O8 Mo2 N4 . . 93.36(7) ?
    O5 Mo2 N4 . . 153.84(6) ?
    O6 Mo2 N4 . . 78.20(6) ?
    O7 Mo2 N3 . . 85.25(7) ?
    O8 Mo2 N3 . . 168.18(7) ?
    O5 Mo2 N3 . . 79.55(6) ?
    O6 Mo2 N3 . . 78.10(6) ?
    N4 Mo2 N3 . . 78.94(6) ?
    C11 N1 C10 . . 118.13(17) ?
    C11 N1 Mo1 . . 122.73(13) ?
    C10 N1 Mo1 . . 118.80(12) ?
    C7 N2 C8 . . 118.14(18) ?
    C7 N2 Mo1 . . 122.83(14) ?
    C8 N2 Mo1 . . 119.01(13) ?
    C26 N3 C27 . . 117.66(17) ?
    C26 N3 Mo2 . . 123.15(14) ?
    C27 N3 Mo2 . . 118.86(12) ?
    C30 N4 C29 . . 118.01(18) ?
    C30 N4 Mo2 . . 122.70(15) ?
    C29 N4 Mo2 . . 119.22(13) ?
    C1 O1 Mo1 . . 122.11(12) ?
    C17 O2 Mo1 . . 126.50(12) ?
    C20 O5 Mo2 . . 126.63(12) ?
    C36 O6 Mo2 . . 121.74(12) ?
loop_
    _geom_torsion_atom_site_label_1
    _geom_torsion_atom_site_label_2
    _geom_torsion_atom_site_label_3
    _geom_torsion_atom_site_label_4
    _geom_torsion_site_symmetry_1
    _geom_torsion_site_symmetry_2
    _geom_torsion_site_symmetry_3
    _geom_torsion_site_symmetry_4
    _geom_torsion
    _geom_torsion_publ_flag
    O1 C1 C2 C3 . . . . 175.4(2) ?
    C6 C1 C2 C3 . . . . -6.7(3) ?
    O1 C1 C2 Cl1 . . . . -2.2(3) ?
    C6 C1 C2 Cl1 . . . . 175.74(15) ?
    C1 C2 C3 C4 . . . . 3.2(3) ?
    Cl1 C2 C3 C4 . . . . -179.30(18) ?
    C2 C3 C4 C5 . . . . 2.5(4) ?
    C2 C3 C4 Cl2 . . . . -177.56(18) ?
    C3 C4 C5 C6 . . . . -4.5(4) ?
    Cl2 C4 C5 C6 . . . . 175.64(18) ?
    C4 C5 C6 C1 . . . . 0.7(3) ?
    C4 C5 C6 C7 . . . . 171.6(2) ?
    O1 C1 C6 C5 . . . . -177.4(2) ?
    C2 C1 C6 C5 . . . . 4.7(3) ?
    O1 C1 C6 C7 . . . . 11.6(3) ?
    C2 C1 C6 C7 . . . . -166.30(19) ?
    C5 C6 C7 N2 . . . . 164.3(2) ?
    C1 C6 C7 N2 . . . . -24.7(3) ?
    N2 C8 C9 C19 . . . . 58.3(2) ?
    N2 C8 C9 C10 . . . . -66.0(2) ?
    N2 C8 C9 C18 . . . . 178.51(19) ?
    C19 C9 C10 N1 . . . . -64.0(2) ?
    C18 C9 C10 N1 . . . . 176.33(19) ?
    C8 C9 C10 N1 . . . . 60.4(2) ?
    N1 C11 C12 C13 . . . . 162.51(19) ?
    N1 C11 C12 C17 . . . . -19.9(3) ?
    C17 C12 C13 C14 . . . . 2.2(3) ?
    C11 C12 C13 C14 . . . . 179.79(19) ?
    C12 C13 C14 C15 . . . . -1.1(3) ?
    C12 C13 C14 Cl4 . . . . 179.31(17) ?
    C13 C14 C15 C16 . . . . -0.6(4) ?
    Cl4 C14 C15 C16 . . . . 178.99(18) ?
    C14 C15 C16 C17 . . . . 1.2(3) ?
    C14 C15 C16 Cl3 . . . . -176.71(18) ?
    C15 C16 C17 O2 . . . . -176.79(19) ?
    Cl3 C16 C17 O2 . . . . 1.2(3) ?
    C15 C16 C17 C12 . . . . -0.2(3) ?
    Cl3 C16 C17 C12 . . . . 177.76(15) ?
    C13 C12 C17 O2 . . . . 175.00(18) ?
    C11 C12 C17 O2 . . . . -2.5(3) ?
    C13 C12 C17 C16 . . . . -1.5(3) ?
    C11 C12 C17 C16 . . . . -179.01(18) ?
    O5 C20 C21 C22 . . . . 178.03(19) ?
    C25 C20 C21 C22 . . . . 0.7(3) ?
    O5 C20 C21 Cl5 . . . . -1.5(3) ?
    C25 C20 C21 Cl5 . . . . -178.87(15) ?
    C20 C21 C22 C23 . . . . -1.3(3) ?
    Cl5 C21 C22 C23 . . . . 178.23(18) ?
    C21 C22 C23 C24 . . . . -0.1(4) ?
    C21 C22 C23 Cl6 . . . . 178.85(18) ?
    C22 C23 C24 C25 . . . . 2.1(3) ?
    Cl6 C23 C24 C25 . . . . -176.87(17) ?
    C23 C24 C25 C20 . . . . -2.7(3) ?
    C23 C24 C25 C26 . . . . 179.1(2) ?
    O5 C20 C25 C24 . . . . -175.97(18) ?
    C21 C20 C25 C24 . . . . 1.3(3) ?
    O5 C20 C25 C26 . . . . 2.2(3) ?
    C21 C20 C25 C26 . . . . 179.52(18) ?
    C24 C25 C26 N3 . . . . -161.2(2) ?
    C20 C25 C26 N3 . . . . 20.6(3) ?
    N3 C27 C28 C37 . . . . 63.1(2) ?
    N3 C27 C28 C38 . . . . -177.35(19) ?
    N3 C27 C28 C29 . . . . -61.5(2) ?
    C37 C28 C29 N4 . . . . -57.7(2) ?
    C38 C28 C29 N4 . . . . -178.25(19) ?
    C27 C28 C29 N4 . . . . 66.9(2) ?
    N4 C30 C31 C32 . . . . -164.6(2) ?
    N4 C30 C31 C36 . . . . 25.2(3) ?
    C36 C31 C32 C33 . . . . -1.4(3) ?
    C30 C31 C32 C33 . . . . -171.5(2) ?
    C31 C32 C33 C34 . . . . 4.1(4) ?
    C31 C32 C33 Cl8 . . . . -176.35(18) ?
    C32 C33 C34 C35 . . . . -2.1(4) ?
    Cl8 C33 C34 C35 . . . . 178.43(18) ?
    C33 C34 C35 C36 . . . . -2.8(3) ?
    C33 C34 C35 Cl7 . . . . 179.34(18) ?
    C34 C35 C36 O6 . . . . -177.0(2) ?
    Cl7 C35 C36 O6 . . . . 0.9(3) ?
    C34 C35 C36 C31 . . . . 5.3(3) ?
    Cl7 C35 C36 C31 . . . . -176.78(15) ?
    C32 C31 C36 O6 . . . . 179.22(19) ?
    C30 C31 C36 O6 . . . . -10.6(3) ?
    C32 C31 C36 C35 . . . . -3.2(3) ?
    C30 C31 C36 C35 . . . . 167.01(19) ?
    C12 C11 N1 C10 . . . . 173.77(18) ?
    C12 C11 N1 Mo1 . . . . 0.5(3) ?
    C9 C10 N1 C11 . . . . 126.2(2) ?
    C9 C10 N1 Mo1 . . . . -60.2(2) ?
    O4 Mo1 N1 C11 . . . . 129.88(16) ?
    O3 Mo1 N1 C11 . . . . -93.0(3) ?
    O2 Mo1 N1 C11 . . . . 26.04(15) ?
    O1 Mo1 N1 C11 . . . . -58.29(15) ?
    N2 Mo1 N1 C11 . . . . -138.29(16) ?
    O4 Mo1 N1 C10 . . . . -43.37(14) ?
    O3 Mo1 N1 C10 . . . . 93.7(3) ?
    O2 Mo1 N1 C10 . . . . -147.21(14) ?
    O1 Mo1 N1 C10 . . . . 128.47(14) ?
    N2 Mo1 N1 C10 . . . . 48.47(13) ?
    C6 C7 N2 C8 . . . . 164.3(2) ?
    C6 C7 N2 Mo1 . . . . -14.2(3) ?
    C9 C8 N2 C7 . . . . -102.7(2) ?
    C9 C8 N2 Mo1 . . . . 75.8(2) ?
    O4 Mo1 N2 C7 . . . . -152.81(17) ?
    O3 Mo1 N2 C7 . . . . -48.85(17) ?
    O2 Mo1 N2 C7 . . . . 85.8(2) ?
    O1 Mo1 N2 C7 . . . . 42.54(16) ?
    N1 Mo1 N2 C7 . . . . 122.78(17) ?
    O4 Mo1 N2 C8 . . . . 28.72(15) ?
    O3 Mo1 N2 C8 . . . . 132.69(15) ?
    O2 Mo1 N2 C8 . . . . -92.67(19) ?
    O1 Mo1 N2 C8 . . . . -135.92(15) ?
    N1 Mo1 N2 C8 . . . . -55.69(14) ?
    C25 C26 N3 C27 . . . . -174.48(18) ?
    C25 C26 N3 Mo2 . . . . -1.1(3) ?
    C28 C27 N3 C26 . . . . -126.1(2) ?
    C28 C27 N3 Mo2 . . . . 60.2(2) ?
    O7 Mo2 N3 C26 . . . . -129.83(17) ?
    O8 Mo2 N3 C26 . . . . 89.1(3) ?
    O5 Mo2 N3 C26 . . . . -25.86(16) ?
    O6 Mo2 N3 C26 . . . . 59.05(16) ?
    N4 Mo2 N3 C26 . . . . 139.16(17) ?
    O7 Mo2 N3 C27 . . . . 43.50(14) ?
    O8 Mo2 N3 C27 . . . . -97.5(3) ?
    O5 Mo2 N3 C27 . . . . 147.47(14) ?
    O6 Mo2 N3 C27 . . . . -127.63(14) ?
    N4 Mo2 N3 C27 . . . . -47.51(13) ?
    C31 C30 N4 C29 . . . . -164.04(19) ?
    C31 C30 N4 Mo2 . . . . 12.8(3) ?
    C28 C29 N4 C30 . . . . 101.2(2) ?
    C28 C29 N4 Mo2 . . . . -75.8(2) ?
    O7 Mo2 N4 C30 . . . . 152.99(17) ?
    O8 Mo2 N4 C30 . . . . 49.08(17) ?
    O5 Mo2 N4 C30 . . . . -86.7(2) ?
    O6 Mo2 N4 C30 . . . . -41.89(16) ?
    N3 Mo2 N4 C30 . . . . -121.87(17) ?
    O7 Mo2 N4 C29 . . . . -30.24(15) ?
    O8 Mo2 N4 C29 . . . . -134.14(15) ?
    O5 Mo2 N4 C29 . . . . 90.1(2) ?
    O6 Mo2 N4 C29 . . . . 134.89(15) ?
    N3 Mo2 N4 C29 . . . . 54.90(14) ?
    C6 C1 O1 Mo1 . . . . 39.7(3) ?
    C2 C1 O1 Mo1 . . . . -142.49(16) ?
    O4 Mo1 O1 C1 . . . . -110.6(2) ?
    O3 Mo1 O1 C1 . . . . 36.71(15) ?
    O2 Mo1 O1 C1 . . . . 142.12(15) ?
    N2 Mo1 O1 C1 . . . . -55.68(15) ?
    N1 Mo1 O1 C1 . . . . -136.58(15) ?
    C16 C17 O2 Mo1 . . . . -133.78(16) ?
    C12 C17 O2 Mo1 . . . . 49.8(2) ?
    O4 Mo1 O2 C17 . . . . -132.81(16) ?
    O3 Mo1 O2 C17 . . . . 118.66(16) ?
    O1 Mo1 O2 C17 . . . . 28.74(16) ?
    N2 Mo1 O2 C17 . . . . -13.8(2) ?
    N1 Mo1 O2 C17 . . . . -50.63(16) ?
    C21 C20 O5 Mo2 . . . . 132.65(17) ?
    C25 C20 O5 Mo2 . . . . -50.1(3) ?
    O7 Mo2 O5 C20 . . . . 133.49(16) ?
    O8 Mo2 O5 C20 . . . . -118.05(17) ?
    O6 Mo2 O5 C20 . . . . -28.27(16) ?
    N4 Mo2 O5 C20 . . . . 15.7(3) ?
    N3 Mo2 O5 C20 . . . . 50.86(16) ?
    C35 C36 O6 Mo2 . . . . 141.28(16) ?
    C31 C36 O6 Mo2 . . . . -41.2(2) ?
    O7 Mo2 O6 C36 . . . . 108.9(2) ?
    O8 Mo2 O6 C36 . . . . -36.78(16) ?
    O5 Mo2 O6 C36 . . . . -141.92(16) ?
    N4 Mo2 O6 C36 . . . . 56.31(15) ?
    N3 Mo2 O6 C36 . . . . 137.32(16) ?
loop_
    _geom_hbond_atom_site_label_D
    _geom_hbond_atom_site_label_H
    _geom_hbond_atom_site_label_A
    _geom_hbond_site_symmetry_A
    _geom_hbond_distance_DH
    _geom_hbond_distance_HA
    _geom_hbond_distance_DA
    _geom_hbond_angle_DHA
    _geom_hbond_publ_flag
    C38 H38B Cl8 3_657 0.96 2.82 3.767(3) 168 y
    C10 H10B Cg1 2_656 0.97 2.66 3.433(3) 136 y
    C27 H27A Cg2 2_646 0.97 2.55 3.363(3) 141 y
