# Supplementary material for: {4,4′,6,6′-Tetrachloro-2,2′-[2,2-dimethyl­propane-1,3-diylbis(nitrilo­methanylyl­idene)]diphenolato}dioxidomolyb­denum(VI)
Source: Acta Crystallogr Sect E Struct Rep Online. 2012 Sep 8;68(Pt 10):m1251–2. doi: 10.1107/S160053681203807X (PMC3470140; doi:10.1107/S160053681203807X)
Supplement: Supplementary file 2 [file e-68-m1251-Isup2.hkl]

# 
# h,k,l, Fc-squared, Fo-squared, sigma(Fo-squared) and status flag 
# 
data_I
_shelx_title ' reza_kia_moc           R = 0.03' 
_shelx_refln_list_code          4 
_shelx_F_calc_maximum      466.24 
_exptl_crystal_F_000      2288.00 
_reflns_d_resolution_high  0.8029 
 
loop_ 
 _symmetry_equiv_pos_as_xyz 
 'x, y, z' 
 '-x, y+1/2, -z+1/2' 
 '-x, -y, -z' 
 'x, -y-1/2, z-1/2' 
 
_cell_length_a    12.8400 
_cell_length_b    15.4570 
_cell_length_c    22.1730 
_cell_angle_alpha  90.000 
_cell_angle_beta  102.397 
_cell_angle_gamma  90.000 
 
_shelx_F_squared_multiplier     1.000 
 
loop_ 
 _refln_index_h 
 _refln_index_k 
 _refln_index_l 
 _refln_F_squared_calc 
 _refln_F_squared_meas 
 _refln_F_squared_sigma 
 _refln_observed_status 
   1   0   0      172.83      176.42      7.24 o 
   2   0   0   204923.06   151076.48   1323.99 o 
   3   0   0      147.25      128.97      7.97 o 
   4   0   0   141330.69   139144.66   2067.99 o 
   5   0   0      348.53      337.89     16.81 o 
   6   0   0   129849.52   129624.21    978.60 o 
   7   0   0        5.46        7.46      4.26 o 
   8   0   0    11488.22    12173.13    141.97 o 
   9   0   0       16.39       18.96      6.73 o 
  10   0   0    11064.72    10455.26     88.29 o 
  11   0   0      386.76      382.56     15.29 o 
  12   0   0    25553.02    25171.28    172.99 o 
  13   0   0      308.92      283.29     12.38 o 
  14   0   0      576.31      527.88     15.50 o 
  15   0   0       28.55       21.18      8.01 o 
   1   1   0    61961.68    56132.53    586.77 o 
   2   1   0      154.21      154.22      6.52 o 
   3   1   0    14110.49    13775.98    110.01 o 
   4   1   0      128.61      189.89      9.06 o 
   5   1   0      948.36      908.57     23.10 o 
   6   1   0     2955.52     3002.81     35.11 o 
   7   1   0     7516.83     7758.85     73.24 o 
   8   1   0     1060.86     1043.76     26.45 o 
   9   1   0     3539.32     3384.03     37.21 o 
  10   1   0      404.50      398.45     10.31 o 
  11   1   0     1943.89     1871.37     24.34 o 
  12   1   0       16.84       20.58      3.13 o 
  13   1   0     2774.59     2796.49     27.71 o 
  14   1   0        4.84        6.51      2.13 o 
  15   1   0      675.87      615.04     24.43 o 
   0   2   0    32336.54    30980.08   1003.42 o 
   1   2   0      425.39      428.62     10.04 o 
   2   2   0    23011.03    23145.98    248.10 o 
   3   2   0    11183.41    11185.11    146.83 o 
   4   2   0     7914.65     7613.53    128.93 o 
   5   2   0    10491.29    10271.14     89.81 o 
   6   2   0     4420.35     4881.24     72.43 o 
   7   2   0     1113.43     1044.17     18.47 o 
   8   2   0     1885.91     2129.83     30.69 o 
   9   2   0       21.41       25.52      5.67 o 
  10   2   0     1548.31     1369.72     18.51 o 
  11   2   0      183.24      168.45      7.74 o 
  12   2   0     3886.48     3940.87     36.75 o 
  13   2   0      248.16      272.25      8.58 o 
  14   2   0        0.16        4.91      2.47 o 
  15   2   0      464.68      511.05     34.06 o 
   1   3   0   145052.78   125802.86   1587.75 o 
   2   3   0       15.59       27.66      3.28 o 
   3   3   0    13768.24    13357.07    133.65 o 
   4   3   0      185.20      232.41     12.13 o 
   5   3   0     7559.80     8569.78    103.72 o 
   6   3   0        8.32       12.93      4.57 o 
   7   3   0     1129.14     1183.56     21.26 o 
   8   3   0     1521.10     1431.65     22.65 o 
   9   3   0     8707.42     8470.58     63.21 o 
  10   3   0      428.30      414.74     10.81 o 
  11   3   0    12308.87    11375.42     65.49 o 
  12   3   0      439.75      416.57     11.66 o 
  13   3   0     5674.95     5255.86    115.42 o 
  14   3   0      284.73      256.06      8.83 o 
  15   3   0      515.39      478.69     12.92 o 
   0   4   0     5317.69     5591.49    272.82 o 
   1   4   0     4518.78     4195.96     79.65 o 
   2   4   0    93452.16    85603.15    936.72 o 
   3   4   0     5612.82     5379.92     58.66 o 
   4   4   0     6605.00     6505.34     90.48 o 
   5   4   0       18.31       30.65      4.23 o 
   6   4   0     5898.89     6358.56     67.37 o 
   7   4   0     1416.00     1304.49     17.77 o 
   8   4   0    20825.63    20378.44    123.49 o 
   9   4   0     1380.45     1370.20     19.69 o 
  10   4   0     9052.67     9123.77     88.22 o 
  11   4   0      233.30      221.24      8.74 o 
  12   4   0      969.09      992.14     21.24 o 
  13   4   0       18.39       22.77      3.22 o 
  14   4   0     2044.61     2109.40     29.45 o 
  15   4   0       21.52       14.49      6.20 o 
   1   5   0    20495.27    19547.20    256.45 o 
   2   5   0     2060.12     1836.22     29.99 o 
   3   5   0     4935.17     4603.20     81.33 o 
   4   5   0    29093.83    25550.94    530.54 o 
   5   5   0     2380.93     2295.62     44.24 o 
   6   5   0    11910.62    11208.75    118.50 o 
   7   5   0        8.65       31.36      6.87 o 
   8   5   0     9272.69     9065.59     95.87 o 
   9   5   0       51.25       50.19      6.03 o 
  10   5   0      170.98      179.67      8.14 o 
  11   5   0      878.54      902.68     20.52 o 
  12   5   0       28.52       24.57      3.57 o 
  13   5   0      203.41      213.43      7.74 o 
  14   5   0     2655.49     2735.35     37.77 o 
  15   5   0      929.11      843.27     32.15 o 
   0   6   0    10889.67    12781.68    683.05 o 
   1   6   0     8763.08     8857.21    191.24 o 
   2   6   0    11626.35    10574.85    157.52 o 
   3   6   0    20930.84    18761.95    470.84 o 
   4   6   0     1514.89     1499.98     30.76 o 
   5   6   0     5208.32     4613.24    106.60 o 
   6   6   0        9.98       17.24      6.13 o 
   7   6   0    10490.63    10272.30    146.57 o 
   8   6   0     4302.89     4570.18     58.40 o 
   9   6   0     1440.83     1470.03     26.73 o 
  10   6   0     2802.60     2699.66     34.12 o 
  11   6   0       64.86       74.12      5.43 o 
  12   6   0       12.93        5.36      3.02 o 
  13   6   0     3064.10     2906.82     38.65 o 
  14   6   0      327.70      347.21     16.50 o 
   1   7   0     5603.00     5908.48    118.09 o 
   2   7   0     3363.20     3087.91     36.91 o 
   3   7   0     4420.46     4121.87     49.00 o 
   4   7   0    10508.54     9754.47    166.47 o 
   5   7   0     2530.84     2294.93     43.38 o 
   6   7   0      347.81      359.84     13.15 o 
   7   7   0     3585.06     3551.88     83.60 o 
   8   7   0     7373.43     6904.35    119.81 o 
   9   7   0     4056.59     4070.19     82.08 o 
  10   7   0      288.20      299.66      9.83 o 
  11   7   0     2022.91     1942.34     34.61 o 
  12   7   0      347.67      334.71     15.17 o 
  13   7   0      500.47      480.33     14.95 o 
  14   7   0      290.11      310.79     26.48 o 
   0   8   0     6743.30     7951.34    274.36 o 
   1   8   0     4316.34     4567.78    128.66 o 
   2   8   0     1115.18     1143.76     31.28 o 
   3   8   0     8226.46     7549.81     97.02 o 
   4   8   0     3944.11     4046.51     52.77 o 
   5   8   0    10312.85    10205.13    181.70 o 
   6   8   0        9.11       20.50      7.57 o 
   7   8   0     4591.81     4593.06     87.70 o 
   8   8   0      521.93      496.22     17.42 o 
   9   8   0     2775.15     2784.65     38.51 o 
  10   8   0      951.85      955.48     18.05 o 
  11   8   0      830.99      766.65     19.92 o 
  12   8   0     1405.39     1442.45     25.55 o 
  13   8   0     1254.28     1252.68     23.88 o 
  14   8   0      105.43      118.34      8.05 o 
   1   9   0       19.99       26.59      3.74 o 
   2   9   0    14041.13    13493.48    197.57 o 
   3   9   0      690.16      642.03     19.42 o 
   4   9   0    27807.44    26147.15    443.95 o 
   5   9   0       11.73        6.01      4.23 o 
   6   9   0    21672.68    21376.77    279.44 o 
   7   9   0     2293.53     2281.21     37.84 o 
   8   9   0     2031.36     1944.46     57.88 o 
   9   9   0      465.80      445.60     12.24 o 
  10   9   0      326.59      330.87     10.61 o 
  11   9   0       24.32       24.26      3.42 o 
  12   9   0     1362.52     1425.17     23.50 o 
  13   9   0       12.94        9.36      2.73 o 
   0  10   0       24.23      130.34     10.76 o 
   1  10   0     2974.37     3030.32     90.64 o 
   2  10   0      138.73      138.19      8.50 o 
   3  10   0    14571.66    15334.75    200.94 o 
   4  10   0      178.39      195.80      7.63 o 
   5  10   0      415.47      486.00     14.34 o 
   6  10   0       26.60       32.63      5.22 o 
   7  10   0      718.75      788.45     17.88 o 
   8  10   0        0.39       10.42      3.11 o 
   9  10   0      709.04      713.10     16.95 o 
  10  10   0        7.07       18.39      3.06 o 
  11  10   0       41.23       47.46      4.09 o 
  12  10   0       74.31       80.35      5.70 o 
  13  10   0       14.62        7.80      2.86 o 
   1  11   0      149.33      190.62      8.95 o 
   2  11   0    15475.06    14475.98    290.14 o 
   3  11   0      550.03      598.74     12.26 o 
   4  11   0     5278.13     5315.07     88.48 o 
   5  11   0      103.09      132.21     18.30 o 
   6  11   0    11092.49    10814.41     63.13 o 
   7  11   0      483.87      541.61     14.12 o 
   8  11   0      311.17      294.81      8.67 o 
   9  11   0      168.40      165.49      7.35 o 
  10  11   0      500.58      465.62     11.96 o 
  11  11   0        1.78        3.81      2.30 o 
  12  11   0     1572.68     1485.75     25.47 o 
   0  12   0      387.52      414.38     16.75 o 
   1  12   0     2309.41     2430.11     36.65 o 
   2  12   0       17.04       21.23      5.91 o 
   3  12   0      905.15      840.29     16.75 o 
   4  12   0      320.63      341.93     18.63 o 
   5  12   0    14322.61    15011.60    240.17 o 
   6  12   0      290.72      342.78     11.65 o 
   7  12   0    13767.45    13827.65    235.14 o 
   8  12   0        1.00        5.29      2.25 o 
   9  12   0     2695.66     2477.37     54.26 o 
  10  12   0        3.73        5.29      2.00 o 
  11  12   0       28.00       20.61      3.39 o 
   1  13   0     4259.35     4432.57     53.34 o 
   2  13   0     6824.06     6913.55     73.91 o 
   3  13   0      126.21      163.82      8.06 o 
   4  13   0     9932.53    10226.94    113.09 o 
   5  13   0      415.20      438.55     12.03 o 
   6  13   0     1911.18     1826.92     24.90 o 
   7  13   0      104.16      125.98      6.54 o 
   8  13   0     3247.88     3201.58     67.68 o 
   9  13   0      130.68      145.30      7.34 o 
  10  13   0      103.13      108.28      9.55 o 
  11  13   0      246.22      233.63     16.98 o 
   0  14   0     2366.51     2525.25     67.35 o 
   1  14   0      109.72      105.92      7.56 o 
   2  14   0     1879.56     2073.64     26.46 o 
   3  14   0      923.21     1050.84     19.56 o 
   4  14   0       48.31       68.26      5.67 o 
   5  14   0       77.98      135.48      7.69 o 
   6  14   0        4.95        6.78      2.60 o 
   7  14   0      683.42      623.02     21.83 o 
   8  14   0      343.06      365.09     10.19 o 
   9  14   0      662.05      599.26     45.64 o 
  10  14   0     1134.15     1165.05     58.59 o 
   1  15   0     1477.49     1597.76     25.14 o 
   2  15   0     1964.81     2062.23     24.51 o 
   3  15   0      205.98      219.96      8.97 o 
   4  15   0     9430.90     9509.13    209.35 o 
   5  15   0       64.09       71.94      5.17 o 
   6  15   0     4048.07     3886.94    107.89 o 
   7  15   0      484.73      468.80     11.18 o 
   8  15   0     1350.17     1337.73     35.62 o 
   9  15   0      192.84      210.19     10.94 o 
   0  16   0        2.02        1.42     10.01 o 
   1  16   0       22.79       36.49      6.19 o 
   2  16   0      639.68      712.01     16.16 o 
   3  16   0       45.58       56.51      4.57 o 
   4  16   0      731.00      720.91     14.19 o 
   5  16   0      260.17      259.40      8.25 o 
   6  16   0        0.22        4.85      2.90 o 
   7  16   0     1713.43     1684.96     27.25 o 
   8  16   0      515.84      601.29     17.42 o 
   1  17   0     4692.39     4702.97    102.35 o 
   2  17   0       50.53       43.99      4.71 o 
   3  17   0      338.68      341.32      9.47 o 
   4  17   0        5.11       12.24      5.17 o 
   5  17   0       13.61        8.50      3.01 o 
   6  17   0      126.90      157.36      7.72 o 
   7  17   0      285.41      287.00     10.70 o 
   0  18   0      662.57      698.91     31.20 o 
   1  18   0      478.74      507.27     14.91 o 
   2  18   0     1144.55     1071.57     29.93 o 
   3  18   0     1259.67     1215.26     75.51 o 
   4  18   0     1757.91     1714.05     29.78 o 
   5  18   0      441.28      393.39     18.91 o 
   1  19   0      200.59      190.04     12.97 o 
   2  19   0       44.10       45.76      6.63 o 
 -15   1   1        3.50        3.24      5.12 o 
 -14   1   1       23.35       26.68      3.72 o 
 -13   1   1      156.43      150.25      6.48 o 
 -12   1   1      305.91      294.93      9.11 o 
 -11   1   1       82.83       81.47      5.28 o 
 -10   1   1    14422.74    14185.38     93.12 o 
  -9   1   1       90.12       83.83      5.59 o 
  -8   1   1    12863.96    12618.56    110.25 o 
  -7   1   1      504.56      540.98     16.53 o 
  -6   1   1    58466.84    56029.58    472.81 o 
  -5   1   1      603.99      642.41     19.00 o 
  -4   1   1     6317.17     7134.11     71.88 o 
  -3   1   1     2762.81     2840.66     45.84 o 
  -2   1   1    38888.41    37630.98    428.77 o 
  -1   1   1     1892.93     1951.61     17.15 o 
   0   1   1    53770.84    45172.41    619.36 o 
   1   1   1       37.56       35.97      2.93 o 
   2   1   1    27487.67    25702.30    289.39 o 
   3   1   1     2425.29     2431.49     33.63 o 
   4   1   1     5080.09     6988.45     60.54 o 
   5   1   1      124.51       98.16      8.73 o 
   6   1   1     4737.17     4932.09     46.37 o 
   7   1   1      166.60      185.05     12.39 o 
   8   1   1     3930.84     3738.30     81.98 o 
   9   1   1      180.92      201.33     11.03 o 
  10   1   1     1184.14     1153.78     17.65 o 
  11   1   1       75.82       80.06      4.87 o 
  12   1   1     2905.41     3152.96     32.90 o 
  13   1   1      264.71      274.73      8.64 o 
  14   1   1     1766.67     1786.55     43.97 o 
  15   1   1      187.41      185.72     13.77 o 
 -15   2   1     1250.66     1373.12    112.63 o 
 -14   2   1      148.97      154.23      7.69 o 
 -13   2   1       44.37       42.09      3.63 o 
 -12   2   1       21.36       21.70      3.34 o 
 -11   2   1     1814.38     1764.91     25.33 o 
 -10   2   1      666.88      644.90     12.60 o 
  -9   2   1    15894.77    15124.29     92.89 o 
  -8   2   1      419.49      375.38     13.43 o 
  -7   2   1    21670.91    19632.13    129.30 o 
  -6   2   1      977.22     1015.49     15.21 o 
  -5   2   1    64165.60    59102.85    689.29 o 
  -4   2   1      623.02      630.85     18.49 o 
  -3   2   1    33533.70    32022.08    293.30 o 
  -2   2   1     6287.67     6093.98     61.51 o 
  -1   2   1    12736.55    11914.52     96.34 o 
   0   2   1      938.37     1021.21     21.29 o 
   1   2   1    63207.02    56308.85    562.36 o 
   2   2   1      869.73      891.27     17.15 o 
   3   2   1   131815.31   117197.05   1116.26 o 
   4   2   1     1866.63     1706.96     26.87 o 
   5   2   1    60482.99    56034.94    377.86 o 
   6   2   1      408.74      409.17     11.13 o 
   7   2   1     4468.91     4410.89     34.56 o 
   8   2   1     1087.38     1063.32     22.52 o 
   9   2   1     3725.77     3567.22     37.26 o 
  10   2   1      607.55      561.97     12.08 o 
  11   2   1    11084.69    10710.82    141.48 o 
  12   2   1      370.08      357.62     10.88 o 
  13   2   1     4299.03     4368.42     62.50 o 
  14   2   1        1.26        0.00      2.30 o 
  15   2   1     2483.45     2649.72    203.65 o 
 -15   3   1     1268.54     1290.02     41.22 o 
 -14   3   1       40.09       29.29      3.51 o 
 -13   3   1     2104.87     2012.79     31.49 o 
 -12   3   1     1560.74     1584.17     26.10 o 
 -11   3   1     2081.83     2090.73     26.32 o 
 -10   3   1       10.92       17.53      3.46 o 
  -9   3   1       68.19       77.51      5.53 o 
  -8   3   1    20926.59    20608.25    175.09 o 
  -7   3   1     1258.80     1182.91     16.94 o 
  -6   3   1     1340.26     1427.78     19.89 o 
  -5   3   1     3561.34     3071.21     50.51 o 
  -4   3   1       90.68      117.69      9.49 o 
  -3   3   1    13248.68    12516.71    188.93 o 
  -2   3   1    46699.55    45782.83    582.18 o 
  -1   3   1    25474.47    23845.99    346.54 o 
   0   3   1    38795.00    37769.30    644.69 o 
   1   3   1     4702.03     4575.40     62.93 o 
   2   3   1      284.82      388.15     11.82 o 
   3   3   1      325.99      328.28     11.83 o 
   4   3   1      318.26      442.46     17.97 o 
   5   3   1     4280.43     4298.91     56.71 o 
   6   3   1     3050.77     3204.19     28.53 o 
   7   3   1     2800.95     2772.98     37.80 o 
   8   3   1     5413.87     5271.15     48.31 o 
   9   3   1     2873.75     2832.12     26.83 o 
  10   3   1       59.27       81.03      6.19 o 
  11   3   1     2358.51     2234.25     47.08 o 
  12   3   1      514.81      521.07     13.00 o 
  13   3   1      316.14      283.91      9.92 o 
  14   3   1      939.08      907.10     23.91 o 
  15   3   1        9.54       14.40      4.00 o 
 -15   4   1      310.55      310.43     17.50 o 
 -14   4   1     1918.76     1861.03     77.36 o 
 -13   4   1       40.82       43.16      4.02 o 
 -12   4   1      803.83      809.30     19.08 o 
 -11   4   1      921.20      917.74     19.34 o 
 -10   4   1     2277.05     2193.05     29.46 o 
  -9   4   1     3170.71     3023.68     30.68 o 
  -8   4   1     1201.39     1159.93     18.02 o 
  -7   4   1     5379.96     4861.88     40.00 o 
  -6   4   1     2091.26     1936.17     22.06 o 
  -5   4   1     1988.03     2153.01     34.91 o 
  -4   4   1     6636.36     6051.77     74.16 o 
  -3   4   1      331.80      284.52     12.73 o 
  -2   4   1    47644.75    43226.39    396.29 o 
  -1   4   1    14711.95    14064.24    274.31 o 
   0   4   1     6059.42     6092.47    185.77 o 
   1   4   1      103.26      205.35     14.24 o 
   2   4   1     9030.94     8441.12    152.95 o 
   3   4   1    32934.79    31163.52    191.02 o 
   4   4   1     4848.00     4489.70     50.32 o 
   5   4   1     6626.32     6828.54     78.14 o 
   6   4   1    18271.99    17840.38    192.84 o 
   7   4   1      557.77      488.09     14.35 o 
   8   4   1    10551.42     9925.73     91.82 o 
   9   4   1      686.01      666.18     12.10 o 
  10   4   1     2707.02     2680.08     30.09 o 
  11   4   1      398.47      410.99     11.89 o 
  12   4   1        9.65       11.04      3.74 o 
  13   4   1      723.90      766.61     22.56 o 
  14   4   1      132.97      128.93      8.46 o 
  15   4   1      288.80      209.51     16.57 o 
 -15   5   1      102.47       82.95     11.37 o 
 -14   5   1     1290.13     1439.01     55.62 o 
 -13   5   1       88.26       89.94      5.23 o 
 -12   5   1     2454.00     2479.61     29.24 o 
 -11   5   1       26.51       23.01      3.33 o 
 -10   5   1     7481.00     7654.93    130.07 o 
  -9   5   1      184.57      188.96      6.60 o 
  -8   5   1    11696.27    11490.74    102.66 o 
  -7   5   1      515.00      572.73     14.55 o 
  -6   5   1     1594.43     1534.94     27.44 o 
  -5   5   1      161.47      172.79      7.11 o 
  -4   5   1    16779.09    15545.18    149.88 o 
  -3   5   1       46.86       48.06      6.02 o 
  -2   5   1       11.30       20.73      5.70 o 
  -1   5   1     5242.32     5599.89     68.83 o 
   0   5   1    36015.68    44286.77    737.42 o 
   1   5   1     1668.66     1502.97     28.38 o 
   2   5   1    18457.34    16787.45    407.54 o 
   3   5   1       29.20       62.89      5.81 o 
   4   5   1    34084.30    31979.55    530.99 o 
   5   5   1      565.45      579.14     17.53 o 
   6   5   1     1004.81      936.50     14.76 o 
   7   5   1      892.00      892.43     19.74 o 
   8   5   1     1617.75     1617.25     20.41 o 
   9   5   1      125.74      126.24      5.70 o 
  10   5   1     7854.33     7850.90    110.96 o 
  11   5   1      503.25      501.45     15.53 o 
  12   5   1     1153.11     1172.75     29.56 o 
  13   5   1        9.65        7.22      2.70 o 
  14   5   1     1904.93     2053.00     36.28 o 
 -14   6   1     2796.91     2824.31    252.21 o 
 -13   6   1        9.69        8.64      2.28 o 
 -12   6   1      582.01      561.18     13.56 o 
 -11   6   1     1039.70     1040.91     18.29 o 
 -10   6   1      128.21      123.29      7.04 o 
  -9   6   1     2760.14     2823.45     29.91 o 
  -8   6   1      822.21      793.65     13.35 o 
  -7   6   1    10901.99    10953.83    160.13 o 
  -6   6   1     5361.17     5005.58     82.33 o 
  -5   6   1     6238.70     5949.35     91.65 o 
  -4   6   1     4872.21     4529.68     65.39 o 
  -3   6   1       24.23       19.62      4.83 o 
  -2   6   1    27817.04    25411.05    211.64 o 
  -1   6   1      717.20      632.87     18.23 o 
   0   6   1     2134.44     2662.12    116.71 o 
   1   6   1    14529.22    14149.97    184.51 o 
   2   6   1      622.34      524.29     22.03 o 
   3   6   1    27451.38    24407.88    553.78 o 
   4   6   1     4241.12     4011.14     70.50 o 
   5   6   1     3662.13     3383.42     61.60 o 
   6   6   1     1049.09     1016.88     17.97 o 
   7   6   1     1881.82     1772.05     24.89 o 
   8   6   1     6241.87     6177.07     70.00 o 
   9   6   1       37.29       34.31      8.07 o 
  10   6   1     5186.48     4770.93     95.89 o 
  11   6   1      452.79      462.65     13.99 o 
  12   6   1       13.79       19.38      3.33 o 
  13   6   1     2484.05     2143.81    108.66 o 
  14   6   1       28.89       41.47      4.70 o 
 -14   7   1      642.27      687.04     22.09 o 
 -13   7   1     3070.74     3030.22     54.61 o 
 -12   7   1      421.94      363.59     12.01 o 
 -11   7   1     4377.81     4144.96     58.96 o 
 -10   7   1     2118.79     2043.95     29.77 o 
  -9   7   1     4262.93     4330.89     63.78 o 
  -8   7   1     2271.78     2174.31     37.67 o 
  -7   7   1      707.73      674.50     16.71 o 
  -6   7   1      603.47      668.00     32.60 o 
  -5   7   1    39455.18    38496.78    506.07 o 
  -4   7   1    10440.47    10156.49    121.68 o 
  -3   7   1    11573.59    10414.08    190.64 o 
  -2   7   1       75.20       73.78      6.05 o 
  -1   7   1    18502.61    19212.94    459.43 o 
   0   7   1      688.92      739.60     29.66 o 
   1   7   1    20519.41    21857.28    385.82 o 
   2   7   1     1643.48     1696.43     38.70 o 
   3   7   1      723.51      844.57     28.32 o 
   4   7   1     4191.99     4138.20     86.57 o 
   5   7   1    11327.17    11060.72    167.54 o 
   6   7   1      482.63      473.39     18.08 o 
   7   7   1    18338.42    18171.19    298.61 o 
   8   7   1      460.55      517.77     13.08 o 
   9   7   1    10549.85    10842.64    140.96 o 
  10   7   1     1181.27     1200.38     22.54 o 
  11   7   1     5463.62     5517.88     89.22 o 
  12   7   1      343.15      348.04     15.44 o 
  13   7   1      418.85      382.27     28.65 o 
  14   7   1       82.88      101.73      8.42 o 
 -14   8   1      264.16      249.95     11.59 o 
 -13   8   1      220.77      215.90     10.11 o 
 -12   8   1     4086.32     4078.32     42.74 o 
 -11   8   1      635.33      598.01     17.63 o 
 -10   8   1     1744.39     1721.81     30.04 o 
  -9   8   1     1364.88     1435.04     32.82 o 
  -8   8   1     1257.72     1213.05     26.27 o 
  -7   8   1     1742.90     1658.48     32.70 o 
  -6   8   1      454.74      396.82     14.17 o 
  -5   8   1      831.70      768.97     24.55 o 
  -4   8   1    15401.26    15642.99    310.87 o 
  -3   8   1      109.28      100.99      5.55 o 
  -2   8   1    24314.62    23528.38    381.28 o 
  -1   8   1     2733.68     2779.20     66.17 o 
   0   8   1    20158.76    23484.62    572.88 o 
   1   8   1     8831.87     9271.01    187.42 o 
   2   8   1     1539.09     1600.02     35.36 o 
   3   8   1      384.63      356.30     11.04 o 
   4   8   1      946.59     1002.40     24.81 o 
   5   8   1       90.76      129.64     10.37 o 
   6   8   1      580.75      546.59     15.04 o 
   7   8   1        9.17       13.90      7.97 o 
   8   8   1     9170.62     8921.97    202.90 o 
   9   8   1      282.42      300.86     10.17 o 
  10   8   1     4819.76     4727.35     45.15 o 
  11   8   1      282.10      283.31     10.54 o 
  12   8   1     1400.82     1308.57     32.43 o 
  13   8   1      639.41      601.15     16.56 o 
  14   8   1      342.92      375.11     13.31 o 
 -13   9   1      307.17      358.06     13.74 o 
 -12   9   1        0.49        5.13      2.81 o 
 -11   9   1       27.10       30.66      6.52 o 
 -10   9   1      285.89      290.48      9.30 o 
  -9   9   1       53.78       81.60      6.21 o 
  -8   9   1       66.67       94.56      6.06 o 
  -7   9   1     2684.63     2792.11     63.14 o 
  -6   9   1     2274.76     2363.94     44.92 o 
  -5   9   1       18.15       22.32      6.68 o 
  -4   9   1      335.79      360.93     11.94 o 
  -3   9   1    10466.84    10267.67    107.19 o 
  -2   9   1        5.41        8.42      3.20 o 
  -1   9   1    11204.26    12154.76    232.39 o 
   0   9   1      642.46      741.45     16.42 o 
   1   9   1     3558.71     3432.79     81.59 o 
   2   9   1     3283.16     3487.70     41.85 o 
   3   9   1       49.63       35.56      5.67 o 
   4   9   1     1101.20     1207.17     23.15 o 
   5   9   1      160.74      192.39      7.48 o 
   6   9   1      902.87      955.94     25.01 o 
   7   9   1    15223.29    14408.88    267.34 o 
   8   9   1      186.28      184.20     13.42 o 
   9   9   1     1788.45     1714.33     25.81 o 
  10   9   1       82.37       90.10      5.63 o 
  11   9   1       10.88       10.24      2.58 o 
  12   9   1      450.13      493.65     13.88 o 
  13   9   1        1.70        7.24      2.38 o 
 -13  10   1      173.56      159.62      8.43 o 
 -12  10   1     4001.93     3799.52     47.39 o 
 -11  10   1        7.35        3.03      2.26 o 
 -10  10   1     2551.17     2492.18     41.91 o 
  -9  10   1      263.13      255.34     10.60 o 
  -8  10   1        5.31       23.95      4.17 o 
  -7  10   1      123.82      142.64      6.54 o 
  -6  10   1     2232.80     2212.37     36.46 o 
  -5  10   1      175.75      164.16      6.29 o 
  -4  10   1    24463.40    22717.03    297.30 o 
  -3  10   1      106.80      103.70      6.57 o 
  -2  10   1     4844.66     4720.73    103.32 o 
  -1  10   1      308.33      334.50     12.26 o 
   0  10   1    29937.60    33729.34    479.70 o 
   1  10   1      618.05      638.06     18.19 o 
   2  10   1     1189.90     1399.24     26.82 o 
   3  10   1      594.67      634.40     18.26 o 
   4  10   1     3506.13     3165.69     41.06 o 
   5  10   1     1029.11      999.85     18.60 o 
   6  10   1    12107.72    11941.42    125.17 o 
   7  10   1       75.63       69.20      5.26 o 
   8  10   1     2686.76     2602.14     83.90 o 
   9  10   1       16.95       14.71      3.08 o 
  10  10   1     1081.53     1123.04     28.01 o 
  11  10   1      147.96      185.97      7.99 o 
  12  10   1     3401.16     3314.76     52.46 o 
  13  10   1       85.31       68.67      7.99 o 
 -12  11   1      219.34      221.26      7.52 o 
 -11  11   1      773.46      864.51     18.18 o 
 -10  11   1       10.65        9.44      2.46 o 
  -9  11   1       86.76      100.79      5.43 o 
  -8  11   1       13.78       18.70      3.22 o 
  -7  11   1     1898.09     1895.60     35.24 o 
  -6  11   1       65.37       95.71      6.52 o 
  -5  11   1     1418.39     1439.79     22.74 o 
  -4  11   1      348.02      331.61     10.45 o 
  -3  11   1    32258.76    31837.90    488.43 o 
  -2  11   1       76.60       74.70      5.77 o 
  -1  11   1    63096.86    67232.92    791.19 o 
   0  11   1      129.74      144.16      6.52 o 
   1  11   1    10780.90    11353.31    175.43 o 
   2  11   1       15.98       53.11      5.86 o 
   3  11   1      129.38      118.37      7.62 o 
   4  11   1      249.11      275.80     11.90 o 
   5  11   1     2789.10     2731.96     33.33 o 
   6  11   1       11.36       24.10      4.20 o 
   7  11   1    15105.12    15792.80    211.02 o 
   8  11   1       47.93       54.05      4.24 o 
   9  11   1    11157.43    11549.12     91.70 o 
  10  11   1       13.70       15.11      2.53 o 
  11  11   1     1970.10     1852.78     44.90 o 
  12  11   1       33.83       38.36      3.88 o 
 -11  12   1      263.35      283.22     14.39 o 
 -10  12   1       81.10       91.78      5.16 o 
  -9  12   1      115.98      128.09      6.36 o 
  -8  12   1       96.12       90.72      4.97 o 
  -7  12   1      122.12      119.20      6.71 o 
  -6  12   1       30.29       44.53      4.65 o 
  -5  12   1     1801.29     1823.65     45.34 o 
  -4  12   1       61.13       85.16     10.47 o 
  -3  12   1      372.56      399.32     10.32 o 
  -2  12   1     2194.06     2214.29     32.96 o 
  -1  12   1     2855.41     2961.54     54.42 o 
   0  12   1      177.93      234.78     15.88 o 
   1  12   1     4021.65     4247.59     65.63 o 
   2  12   1      869.85     1027.72     19.88 o 
   3  12   1        5.39       19.25      7.94 o 
   4  12   1     5632.37     5438.17    138.09 o 
   5  12   1       91.51       87.78      6.31 o 
   6  12   1     1264.24     1280.52     32.99 o 
   7  12   1      489.29      522.23     15.27 o 
   8  12   1      110.93      127.03      6.49 o 
   9  12   1        8.15       14.50      3.04 o 
  10  12   1       31.11       44.00      3.69 o 
  11  12   1      199.00      205.07      8.80 o 
 -11  13   1     1019.28     1132.89     39.16 o 
 -10  13   1       18.11       14.17      3.27 o 
  -9  13   1      179.68      175.07      7.23 o 
  -8  13   1      705.49      697.62     13.42 o 
  -7  13   1      192.61      207.90      8.19 o 
  -6  13   1     1330.18     1280.43     21.80 o 
  -5  13   1      952.31      976.41     36.63 o 
  -4  13   1      482.70      493.34     21.59 o 
  -3  13   1      750.59      738.11     17.08 o 
  -2  13   1        2.24        9.89      4.93 o 
  -1  13   1    16774.74    17355.13    349.94 o 
   0  13   1      385.98      405.04     13.39 o 
   1  13   1    22900.83    23672.90    395.35 o 
   2  13   1     2970.66     3111.85     31.84 o 
   3  13   1     2771.33     2845.63     38.96 o 
   4  13   1      631.30      683.18     16.30 o 
   5  13   1     9516.78     9198.34    178.67 o 
   6  13   1       13.18       12.62      4.36 o 
   7  13   1     5514.11     5605.41    121.69 o 
   8  13   1        0.66        2.54      2.49 o 
   9  13   1     3644.88     3789.66     49.92 o 
  10  13   1       65.81       84.67      9.57 o 
  11  13   1      969.10      872.01     29.42 o 
 -10  14   1      159.13      166.59     17.85 o 
  -9  14   1      190.68      174.94      9.63 o 
  -8  14   1      793.16      768.15     16.25 o 
  -7  14   1      309.15      307.58     10.37 o 
  -6  14   1     3635.81     3807.77     97.39 o 
  -5  14   1        1.17        7.78      3.03 o 
  -4  14   1     1129.95     1128.83     20.09 o 
  -3  14   1       63.69       61.43      5.13 o 
  -2  14   1     9717.75     9831.01    157.09 o 
  -1  14   1      130.89      135.70      7.46 o 
   0  14   1     1586.81     1628.80     25.89 o 
   1  14   1        0.97        0.09      2.81 o 
   2  14   1       27.34       40.70      4.69 o 
   3  14   1      221.07      236.41      9.65 o 
   4  14   1     6336.66     6071.86     57.28 o 
   5  14   1        1.16        5.00      3.20 o 
   6  14   1     2462.35     2310.81    108.51 o 
   7  14   1       18.42       24.49      3.77 o 
   8  14   1      576.26      653.69     23.91 o 
   9  14   1      436.16      470.57     19.03 o 
  10  14   1     1276.25     1139.36     23.81 o 
  -9  15   1       56.39       48.85      8.15 o 
  -8  15   1      722.33      771.37     19.78 o 
  -7  15   1        6.93       13.19      4.08 o 
  -6  15   1      756.82      761.37     15.31 o 
  -5  15   1      172.25      185.80      7.93 o 
  -4  15   1     2560.25     2742.86     47.12 o 
  -3  15   1     1098.59     1153.12     19.95 o 
  -2  15   1      199.61      225.80      8.30 o 
  -1  15   1     6318.62     6421.82     87.41 o 
   0  15   1     3847.46     4179.90     49.36 o 
   1  15   1     2521.31     2603.89     45.22 o 
   2  15   1     2676.14     2884.20     36.54 o 
   3  15   1      306.17      324.70     10.69 o 
   4  15   1     3081.91     3322.57     48.93 o 
   5  15   1     2675.99     2782.60     31.50 o 
   6  15   1     1249.57     1282.99     21.01 o 
   7  15   1     3180.42     3053.42    140.53 o 
   8  15   1       45.79       60.60      5.88 o 
   9  15   1      316.97      299.75     25.53 o 
  -8  16   1       85.81      102.41      5.96 o 
  -7  16   1     2731.72     2871.87     42.13 o 
  -6  16   1       61.78       47.70      4.07 o 
  -5  16   1      621.51      597.60     11.72 o 
  -4  16   1       81.95       64.92      4.22 o 
  -3  16   1      109.24      109.15      5.46 o 
  -2  16   1     2450.28     2445.88     40.87 o 
  -1  16   1      618.35      617.90     18.48 o 
   0  16   1        9.89       15.18      4.57 o 
   1  16   1     1706.61     1745.25     32.56 o 
   2  16   1       95.64       86.09      6.01 o 
   3  16   1     2715.28     2793.89     31.55 o 
   4  16   1      105.98      113.02      5.84 o 
   5  16   1     1009.80     1025.25     18.79 o 
   6  16   1        1.83        3.56      3.24 o 
   7  16   1      223.28      229.67     10.24 o 
   8  16   1      573.14      668.67     17.92 o 
  -7  17   1        0.31        1.13      1.77 o 
  -6  17   1      152.56      170.60      7.97 o 
  -5  17   1     1376.68     1332.61     22.95 o 
  -4  17   1       33.86       43.39      4.12 o 
  -3  17   1     1464.50     1473.43     22.27 o 
  -2  17   1       13.41        8.83      2.66 o 
  -1  17   1      991.26      926.44     17.59 o 
   0  17   1       77.34       76.19      7.43 o 
   1  17   1      537.13      550.07     18.05 o 
   2  17   1      102.65      116.67      8.38 o 
   3  17   1      221.55      203.97      7.37 o 
   4  17   1      291.44      336.62     12.21 o 
   5  17   1      779.96      863.18     18.98 o 
   6  17   1      268.25      281.75     10.07 o 
   7  17   1     1189.19     1077.63     25.40 o 
  -5  18   1      785.67      736.69     26.12 o 
  -4  18   1      828.36      810.36     20.76 o 
  -3  18   1      592.06      604.72     19.43 o 
  -2  18   1      126.45      107.64      7.08 o 
  -1  18   1        6.94        5.81      3.31 o 
   0  18   1      156.52      154.25     10.72 o 
   1  18   1     2191.36     2223.01     63.20 o 
   2  18   1       67.94       75.63      6.85 o 
   3  18   1     4020.84     3999.62     49.16 o 
   4  18   1        0.38        7.54      3.54 o 
   5  18   1     1537.36     1431.33     34.96 o 
  -2  19   1      232.30      235.02     13.77 o 
  -1  19   1      129.42      134.88     12.33 o 
   0  19   1     2826.45     2375.71    125.22 o 
   1  19   1       85.95       74.98      8.39 o 
   2  19   1     3298.12     3084.63     48.52 o 
 -15   0   2      417.04      455.57     31.97 o 
 -14   0   2     4623.21     4823.79    131.22 o 
 -13   0   2       57.94       58.56      7.25 o 
 -12   0   2     1205.38     1187.56     25.25 o 
 -11   0   2        4.71        8.67      3.20 o 
 -10   0   2     1018.45      975.33     24.38 o 
  -9   0   2       71.58       53.87     10.05 o 
  -8   0   2     1730.52     2056.88     51.26 o 
  -7   0   2      227.22      263.30     16.83 o 
  -6   0   2     1775.94     1638.00     49.47 o 
  -5   0   2      859.15      819.92     23.98 o 
  -4   0   2   157077.16   144330.48   1573.68 o 
  -3   0   2       80.71       79.18      5.39 o 
  -2   0   2     5504.12     5947.94    124.85 o 
  -1   0   2       81.98       84.56      4.55 o 
   0   0   2    38087.75    37201.56    504.86 o 
   1   0   2       40.27       37.61      2.80 o 
   2   0   2    49898.55    47605.73    394.32 o 
   3   0   2      532.08      532.89     25.99 o 
   4   0   2     5171.59     6068.12    128.60 o 
   5   0   2      226.63      216.64     24.49 o 
   6   0   2   116746.66   105839.55    453.09 o 
   7   0   2      238.57      227.03     17.22 o 
   8   0   2    88013.59    85244.09    676.23 o 
   9   0   2       21.80       24.28     11.77 o 
  10   0   2      523.25      592.22     16.17 o 
  11   0   2       93.38       82.70      7.62 o 
  12   0   2     1315.81     1282.29     29.64 o 
  13   0   2       17.51       18.18      4.15 o 
  14   0   2     6641.99     7030.67     59.89 o 
  15   0   2      103.96       89.76     12.83 o 
 -15   1   2     3784.92     3849.51     63.87 o 
 -14   1   2      124.33      124.44      6.09 o 
 -13   1   2     1445.77     1398.53     32.21 o 
 -12   1   2      325.76      343.19     10.62 o 
 -11   1   2      101.92       97.58      5.68 o 
 -10   1   2      442.38      417.43     13.88 o 
  -9   1   2     5929.83     5417.53     78.66 o 
  -8   1   2        2.95       12.75      4.12 o 
  -7   1   2    12703.65    11571.34     63.31 o 
  -6   1   2      157.89      188.68     12.38 o 
  -5   1   2     3159.30     2739.64     36.02 o 
  -4   1   2       16.03       24.63      4.57 o 
  -3   1   2    78568.32    78152.56    325.17 o 
  -2   1   2     1351.21     1308.32     16.82 o 
  -1   1   2    13802.60    13987.80    219.60 o 
   0   1   2     4058.83     3761.12     86.62 o 
   1   1   2       58.40      102.02      6.23 o 
   2   1   2     1369.86     1375.62     19.55 o 
   3   1   2   203586.17   173883.36   2539.96 o 
   4   1   2        9.84       93.45      7.88 o 
   5   1   2    17527.87    17629.13    130.10 o 
   6   1   2        6.70       11.92      4.19 o 
   7   1   2     1153.30     1301.44     21.48 o 
   8   1   2       48.21       55.00     11.73 o 
   9   1   2      310.03      277.61      9.38 o 
  10   1   2       11.19       12.93      6.94 o 
  11   1   2       89.44       70.72      5.51 o 
  12   1   2      110.88      114.08      6.04 o 
  13   1   2       65.56      100.69      5.61 o 
  14   1   2      180.25      191.48      7.42 o 
  15   1   2     1024.84      931.72    134.95 o 
 -15   2   2        5.96       10.02      6.99 o 
 -14   2   2      344.84      344.80      9.72 o 
 -13   2   2       57.05       65.75      5.18 o 
 -12   2   2      977.61      915.34     17.06 o 
 -11   2   2      526.06      482.58     13.22 o 
 -10   2   2      892.69      884.23     15.37 o 
  -9   2   2     2286.45     2255.10     27.92 o 
  -8   2   2       86.44       56.17      4.55 o 
  -7   2   2      812.13      795.34     14.47 o 
  -6   2   2    13491.83    14208.02    148.05 o 
  -5   2   2      141.53      138.96      9.94 o 
  -4   2   2    14103.73    13570.80    126.03 o 
  -3   2   2        2.12       12.19      2.71 o 
  -2   2   2     7027.31     7223.91     71.63 o 
  -1   2   2     2892.96     2800.25     28.26 o 
   0   2   2     4899.52     5550.01     85.16 o 
   1   2   2     8162.18     8100.44     87.80 o 
   2   2   2    71094.91    66700.33    422.27 o 
   3   2   2    10729.47    10540.82     95.07 o 
   4   2   2    33363.35    32386.56    410.62 o 
   5   2   2      162.65      154.24     11.94 o 
   6   2   2     7299.02     7899.38     97.96 o 
   7   2   2      421.63      391.82     12.69 o 
   8   2   2     6176.65     6179.13     68.12 o 
   9   2   2     2604.80     2605.78     25.97 o 
  10   2   2     1683.77     1763.34     21.71 o 
  11   2   2     1888.01     1937.68     21.71 o 
  12   2   2        0.80        7.79      2.80 o 
  13   2   2      158.31      171.77      7.89 o 
  14   2   2     2375.39     2372.16     43.18 o 
  15   2   2        0.66        0.67      3.49 o 
 -15   3   2     5747.22     6234.67     75.23 o 
 -14   3   2      217.48      222.16      8.24 o 
 -13   3   2     5147.39     4791.49     64.97 o 
 -12   3   2      488.35      466.26     13.21 o 
 -11   3   2       22.25       18.48      3.65 o 
 -10   3   2        4.36       10.33      2.37 o 
  -9   3   2     2412.60     2226.35     26.94 o 
  -8   3   2     3994.40     3948.89     44.03 o 
  -7   3   2     6237.13     5631.29     50.53 o 
  -6   3   2      753.51      710.62     14.18 o 
  -5   3   2    32741.81    29993.39    322.15 o 
  -4   3   2      219.99      212.38     11.43 o 
  -3   3   2    88916.38    83195.98    998.31 o 
  -2   3   2    22205.17    20505.17    232.50 o 
  -1   3   2    23574.94    21935.52    214.04 o 
   0   3   2    10782.39    12212.65    225.92 o 
   1   3   2    37957.10    36570.85    522.32 o 
   2   3   2     3266.30     3381.19     53.09 o 
   3   3   2    15562.84    14241.98    115.16 o 
   4   3   2       34.78       72.82      7.55 o 
   5   3   2    27224.72    26192.11    197.41 o 
   6   3   2     4191.92     4262.92     53.32 o 
   7   3   2    19993.98    19456.77    171.63 o 
   8   3   2      633.12      568.14     15.46 o 
   9   3   2     2255.82     2133.42     21.50 o 
  10   3   2      174.33      153.67     13.51 o 
  11   3   2      294.39      293.95     10.83 o 
  12   3   2        0.08       10.24      3.20 o 
  13   3   2     2050.12     2033.58     28.11 o 
  14   3   2        9.88        8.81      2.62 o 
  15   3   2     1359.69     1369.90     43.15 o 
 -15   4   2      225.84      224.19     10.40 o 
 -14   4   2     3891.81     4109.06     50.61 o 
 -13   4   2     2313.98     2240.44     54.10 o 
 -12   4   2      273.88      294.76     10.51 o 
 -11   4   2     1505.48     1578.99     23.95 o 
 -10   4   2       88.75       79.23      7.56 o 
  -9   4   2        7.42       13.64      5.92 o 
  -8   4   2     3811.38     3540.40     40.42 o 
  -7   4   2      498.23      577.22     11.14 o 
  -6   4   2    29108.20    28899.24    268.28 o 
  -5   4   2       80.55       97.82     14.19 o 
  -4   4   2     2248.71     1985.84     55.17 o 
  -3   4   2     1365.19     1198.29     26.44 o 
  -2   4   2   112976.13    99518.00   1093.80 o 
  -1   4   2      141.79      109.07     10.01 o 
   0   4   2    17406.48    19696.59    665.35 o 
   1   4   2      176.54      139.50     10.53 o 
   2   4   2      979.45      940.02     25.98 o 
   3   4   2     5360.30     5221.29     55.51 o 
   4   4   2    60171.63    56523.85    556.82 o 
   5   4   2     6003.51     6416.75     50.15 o 
   6   4   2    50792.90    49646.86    408.45 o 
   7   4   2      698.97      652.35     14.52 o 
   8   4   2     6201.41     5889.71     61.43 o 
   9   4   2     1550.95     1549.20     30.60 o 
  10   4   2     4248.13     4131.08     69.58 o 
  11   4   2     1186.93     1206.21     32.43 o 
  12   4   2      288.69      295.44     10.94 o 
  13   4   2      238.34      247.06     10.64 o 
  14   4   2      823.26      744.15     42.99 o 
 -15   5   2        5.44        7.81      3.51 o 
 -14   5   2      314.21      327.53     13.57 o 
 -13   5   2      206.40      191.77      7.90 o 
 -12   5   2     3690.01     3574.90     34.84 o 
 -11   5   2        3.50       13.89      2.47 o 
 -10   5   2     7653.08     7439.80    109.00 o 
  -9   5   2     6783.90     6670.26     82.91 o 
  -8   5   2     8712.40     8532.00    123.04 o 
  -7   5   2     9000.97     8970.14     84.35 o 
  -6   5   2      959.86      941.73     16.29 o 
  -5   5   2       32.14       39.86      4.60 o 
  -4   5   2      211.35      178.78     13.21 o 
  -3   5   2     6096.48     5526.29     79.35 o 
  -2   5   2     1105.81      800.35     19.28 o 
  -1   5   2     1187.33     1099.20     23.96 o 
   0   5   2    26020.92    25616.85    979.10 o 
   1   5   2      776.31      868.70     22.37 o 
   2   5   2    26004.07    23923.83    288.45 o 
   3   5   2     4462.45     4065.26     62.33 o 
   4   5   2    21312.51    21091.50    322.49 o 
   5   5   2     1452.01     1446.88     22.49 o 
   6   5   2     1587.71     1525.87     20.55 o 
   7   5   2       14.29        5.62      5.15 o 
   8   5   2     1152.49     1239.78     16.83 o 
   9   5   2      146.25      139.80      6.52 o 
  10   5   2    11828.75    11404.99     85.19 o 
  11   5   2      231.73      215.08      9.98 o 
  12   5   2     1590.31     1598.95     33.51 o 
  13   5   2      426.17      394.36     13.29 o 
  14   5   2      351.58      302.24     26.27 o 
 -14   6   2     2427.49     2526.01     93.48 o 
 -13   6   2     1065.09     1000.05     16.58 o 
 -12   6   2      895.33      950.66     16.42 o 
 -11   6   2     1760.52     1678.65     30.34 o 
 -10   6   2       53.75       53.08      4.29 o 
  -9   6   2     1390.26     1501.71     21.44 o 
  -8   6   2     8538.25     8529.19    135.10 o 
  -7   6   2     5848.08     5965.24     81.23 o 
  -6   6   2    17833.03    17508.58    242.09 o 
  -5   6   2     7158.98     7267.60    157.54 o 
  -4   6   2     1944.60     1912.64     37.44 o 
  -3   6   2    14200.57    13872.98    164.59 o 
  -2   6   2     5962.17     5183.20    137.29 o 
  -1   6   2    12939.83    12665.04    196.01 o 
   0   6   2     1526.65     1896.69     82.69 o 
   1   6   2    10252.88    10192.11    168.17 o 
   2   6   2     3443.58     3608.29     54.88 o 
   3   6   2    23898.74    21483.93    513.15 o 
   4   6   2    40276.20    39066.56    678.73 o 
   5   6   2     5378.75     5189.92    110.29 o 
   6   6   2      811.92      863.05     18.35 o 
   7   6   2     3582.69     3663.23     77.99 o 
   8   6   2      335.16      387.65      8.80 o 
   9   6   2    13576.88    13370.30    213.24 o 
  10   6   2      169.23      157.27      7.73 o 
  11   6   2     3456.63     3279.54     68.03 o 
  12   6   2      157.04      172.57     10.24 o 
  13   6   2      425.10      400.03     38.24 o 
  14   6   2      132.47      139.24      8.72 o 
 -14   7   2       81.26      105.90      9.29 o 
 -13   7   2      593.78      551.82     14.75 o 
 -12   7   2       19.58       20.13      3.22 o 
 -11   7   2      295.84      281.78     11.65 o 
 -10   7   2     4959.19     4939.21     58.71 o 
  -9   7   2      325.84      279.22      8.98 o 
  -8   7   2     1964.88     1868.73     34.94 o 
  -7   7   2     6237.07     6218.40    100.93 o 
  -6   7   2     6083.85     5930.49    121.11 o 
  -5   7   2    13604.90    12891.68    187.52 o 
  -4   7   2    16630.25    16274.33    262.87 o 
  -3   7   2     1090.32      998.83     29.95 o 
  -2   7   2     1271.72     1075.14     31.24 o 
  -1   7   2     3736.99     3869.00    110.01 o 
   0   7   2     2028.88     2663.57     77.02 o 
   1   7   2      794.76      877.49     20.65 o 
   2   7   2      512.65      528.89     12.31 o 
   3   7   2     8891.43     8843.68    199.50 o 
   4   7   2    12067.49    11435.74    284.54 o 
   5   7   2    15494.62    14485.38    306.49 o 
   6   7   2      284.37      335.40     19.88 o 
   7   7   2     3722.37     3415.43     66.17 o 
   8   7   2      122.24      142.73     11.97 o 
   9   7   2       50.24       74.77      4.84 o 
  10   7   2      173.35      215.91      8.45 o 
  11   7   2      113.72      101.14      6.72 o 
  12   7   2        1.78       -2.32      4.91 o 
  13   7   2        4.49        7.82      5.35 o 
  14   7   2      393.31      449.81     16.30 o 
 -14   8   2       11.29       17.16      3.89 o 
 -13   8   2      403.78      438.27     14.00 o 
 -12   8   2       59.15       60.45      6.46 o 
 -11   8   2     5692.31     5422.51     78.19 o 
 -10   8   2        5.59        9.76      3.74 o 
  -9   8   2     8874.34     8814.91    253.08 o 
  -8   8   2      121.94      117.03      6.83 o 
  -7   8   2    14201.98    13837.03    261.66 o 
  -6   8   2      168.29      146.16     10.16 o 
  -5   8   2     1977.69     1883.22     45.65 o 
  -4   8   2     2544.94     2550.54     70.78 o 
  -3   8   2    15901.74    14785.89    194.80 o 
  -2   8   2      878.40      948.50     16.46 o 
  -1   8   2    31103.58    33633.21    711.24 o 
   0   8   2     6164.83     6984.99    217.93 o 
   1   8   2    30808.48    32653.23    820.23 o 
   2   8   2      685.31      641.91     14.33 o 
   3   8   2     4283.46     4389.62     78.47 o 
   4   8   2        5.15       13.58      6.91 o 
   5   8   2      335.93      422.17     23.55 o 
   6   8   2      305.74      338.81     11.62 o 
   7   8   2     6421.70     6223.38    143.32 o 
   8   8   2     1440.86     1410.60     50.66 o 
   9   8   2     8664.42     8807.05    133.06 o 
  10   8   2      634.89      658.55     15.06 o 
  11   8   2     1630.91     1614.89     33.17 o 
  12   8   2      486.18      448.62     16.61 o 
  13   8   2      816.35      774.79     18.37 o 
 -14   9   2     1532.07     1522.92     34.89 o 
 -13   9   2      342.57      335.75     14.69 o 
 -12   9   2     3210.90     2877.97     37.82 o 
 -11   9   2      603.71      586.43     14.95 o 
 -10   9   2    12408.56    12071.30    257.95 o 
  -9   9   2        4.12       15.63      3.16 o 
  -8   9   2     3255.94     3306.09     41.31 o 
  -7   9   2       14.39       23.89      5.43 o 
  -6   9   2     4103.39     4037.28     61.12 o 
  -5   9   2       13.42       27.25      9.69 o 
  -4   9   2     2183.12     2198.98     53.89 o 
  -3   9   2       69.45       79.77      5.71 o 
  -2   9   2    12197.95    12188.28    162.55 o 
  -1   9   2     1869.97     1906.66     60.29 o 
   0   9   2    33433.07    36182.81    789.12 o 
   1   9   2     2275.92     2288.05     65.05 o 
   2   9   2    46726.36    45762.69    807.80 o 
   3   9   2      894.66      881.87     20.19 o 
   4   9   2     1673.70     1623.50     41.80 o 
   5   9   2     1345.04     1293.79     23.78 o 
   6   9   2      112.64      108.16     12.55 o 
   7   9   2        0.25       14.44      7.01 o 
   8   9   2    14756.52    14576.60    130.47 o 
   9   9   2      302.90      309.92     10.77 o 
  10   9   2     4260.59     4098.67     76.08 o 
  11   9   2       33.50       23.07      3.19 o 
  12   9   2     5399.69     5234.20     59.48 o 
  13   9   2       15.23       19.04      3.04 o 
 -13  10   2     1831.40     1782.34    121.28 o 
 -12  10   2      138.86      102.40      6.24 o 
 -11  10   2      450.61      432.84     11.90 o 
 -10  10   2       12.04       12.41      2.99 o 
  -9  10   2      317.07      322.77     10.33 o 
  -8  10   2       84.11       84.30      5.19 o 
  -7  10   2      409.30      446.44     11.23 o 
  -6  10   2      147.18      140.18      7.09 o 
  -5  10   2     1370.23     1418.23     26.51 o 
  -4  10   2       54.89      148.25      9.03 o 
  -3  10   2      261.22      291.58     10.89 o 
  -2  10   2       23.65       28.76      4.88 o 
  -1  10   2      832.95      813.61     22.70 o 
   0  10   2      167.84      179.63      7.76 o 
   1  10   2     1050.21     1130.54     30.92 o 
   2  10   2      466.24      499.74     16.17 o 
   3  10   2     4496.53     4371.76     86.15 o 
   4  10   2       16.20       72.92      5.10 o 
   5  10   2     2627.64     2595.24     46.28 o 
   6  10   2       98.61      111.86      9.16 o 
   7  10   2     5869.05     5737.87     45.92 o 
   8  10   2      225.02      222.80      8.35 o 
   9  10   2     2808.75     2863.91     44.00 o 
  10  10   2       75.02       62.37      4.29 o 
  11  10   2      795.29      699.02     13.24 o 
  12  10   2       27.90       30.68      4.18 o 
 -12  11   2       97.26      114.80      9.30 o 
 -11  11   2      193.28      204.60      7.12 o 
 -10  11   2     2555.62     2571.87     29.10 o 
  -9  11   2        8.30        6.61      2.33 o 
  -8  11   2     3981.20     3943.21     66.66 o 
  -7  11   2      527.43      557.33     12.91 o 
  -6  11   2    11596.35    11120.50    206.88 o 
  -5  11   2      104.26      107.28      5.34 o 
  -4  11   2      518.99      516.83     11.10 o 
  -3  11   2       23.97       38.22      4.02 o 
  -2  11   2    10241.51    10266.39    148.94 o 
  -1  11   2       19.81       25.04      4.10 o 
   0  11   2     1648.81     1789.74     38.86 o 
   1  11   2        1.59        3.62      5.83 o 
   2  11   2     8947.99     8769.13     82.43 o 
   3  11   2      759.61      788.74     15.35 o 
   4  11   2     4360.13     4321.73     52.99 o 
   5  11   2       28.98       40.84      5.49 o 
   6  11   2     3301.54     3302.65     50.90 o 
   7  11   2       26.07       49.32      4.50 o 
   8  11   2     5213.93     5097.34     37.51 o 
   9  11   2       37.77       53.44      4.33 o 
  10  11   2     4074.42     3729.50     54.90 o 
  11  11   2        2.10        1.12      2.58 o 
  12  11   2     2439.05     2302.25     44.65 o 
 -12  12   2       41.61       37.37      4.64 o 
 -11  12   2     4856.15     4852.33     65.10 o 
 -10  12   2       68.27       74.59      4.84 o 
  -9  12   2    10522.90    10475.90    183.98 o 
  -8  12   2       35.93       42.61      3.89 o 
  -7  12   2     1648.21     1788.28     32.30 o 
  -6  12   2        0.13        4.23      2.61 o 
  -5  12   2       31.01       30.95      4.31 o 
  -4  12   2       21.15       19.83      6.42 o 
  -3  12   2     2590.99     2914.94     36.08 o 
  -2  12   2       75.41       78.36      6.65 o 
  -1  12   2    39114.45    41413.79    924.89 o 
   0  12   2       74.33       93.79      7.87 o 
   1  12   2    41414.60    42055.54    668.29 o 
   2  12   2        1.69        2.48      3.26 o 
   3  12   2     2150.51     2314.26     35.53 o 
   4  12   2        2.31       11.10      3.02 o 
   5  12   2    12028.68    12329.04    213.74 o 
   6  12   2       56.34       54.24      4.93 o 
   7  12   2     6873.27     6878.97    133.92 o 
   8  12   2        6.00       13.42      3.99 o 
   9  12   2      775.70      718.53     23.49 o 
  10  12   2      395.26      369.72     10.54 o 
  11  12   2     2138.74     2083.77     33.09 o 
 -11  13   2        9.74        5.38      5.23 o 
 -10  13   2      148.35      132.45      8.17 o 
  -9  13   2      122.61      113.50      6.01 o 
  -8  13   2     1326.11     1335.51     23.40 o 
  -7  13   2     1215.35     1287.27     30.42 o 
  -6  13   2      244.44      278.85     10.21 o 
  -5  13   2     1253.62     1302.44     27.64 o 
  -4  13   2      445.47      403.63     15.26 o 
  -3  13   2        7.88        6.99      2.78 o 
  -2  13   2     5592.99     5540.44     80.26 o 
  -1  13   2       97.75       95.29      6.39 o 
   0  13   2     2385.28     2505.59     50.83 o 
   1  13   2      195.76      204.75      8.00 o 
   2  13   2     3514.33     3540.76     39.03 o 
   3  13   2      158.89      151.02      8.11 o 
   4  13   2     5462.36     5463.34    116.80 o 
   5  13   2     1482.40     1507.75     22.65 o 
   6  13   2       19.47       20.29      3.78 o 
   7  13   2     1939.92     1959.96     46.54 o 
   8  13   2      370.87      317.64      9.45 o 
   9  13   2      462.40      449.93     11.99 o 
  10  13   2     3615.58     3691.91    218.69 o 
 -10  14   2      112.28       91.17      7.73 o 
  -9  14   2      308.66      288.85     12.68 o 
  -8  14   2      854.83      810.72     19.60 o 
  -7  14   2      603.97      723.45     16.83 o 
  -6  14   2     2524.31     2725.79     31.67 o 
  -5  14   2     1038.86      997.29     20.72 o 
  -4  14   2     2038.03     2074.83     27.46 o 
  -3  14   2      120.01      102.79      6.52 o 
  -2  14   2     1094.84     1206.07     34.37 o 
  -1  14   2      179.52      189.06      8.63 o 
   0  14   2       79.43       91.53      7.21 o 
   1  14   2      300.18      318.97     11.29 o 
   2  14   2     1190.10     1273.99     23.03 o 
   3  14   2     1839.94     1957.80     26.90 o 
   4  14   2     2903.46     3036.12     53.54 o 
   5  14   2      164.53      160.28      8.79 o 
   6  14   2     1816.69     1760.52     48.99 o 
   7  14   2     1441.85     1366.60     55.07 o 
   8  14   2      271.97      265.40      9.39 o 
   9  14   2      193.21      178.60     11.56 o 
  10  14   2        4.39        0.75      3.60 o 
  -9  15   2       69.94       55.35      6.20 o 
  -8  15   2     2090.19     2177.23     38.86 o 
  -7  15   2      430.38      411.38     11.62 o 
  -6  15   2        0.41        6.58      2.38 o 
  -5  15   2      310.72      324.27     11.84 o 
  -4  15   2        7.56       17.87      3.09 o 
  -3  15   2      191.79      223.08      8.74 o 
  -2  15   2      142.36      119.77      6.17 o 
  -1  15   2     1294.22     1398.21     35.40 o 
   0  15   2     3683.83     3881.94     42.80 o 
   1  15   2       59.23       46.32      4.75 o 
   2  15   2     4375.79     4415.51     91.68 o 
   3  15   2     1103.51     1143.76     19.64 o 
   4  15   2     4932.54     4590.65    149.64 o 
   5  15   2     1812.60     1867.71     28.41 o 
   6  15   2       15.49       21.71      3.46 o 
   7  15   2      907.12      954.86     19.68 o 
   8  15   2      449.31      417.35     15.58 o 
   9  15   2        3.20        6.08      6.59 o 
  -8  16   2      603.09      566.34     13.79 o 
  -7  16   2       45.91       33.57      4.59 o 
  -6  16   2      423.16      422.43     15.55 o 
  -5  16   2      208.82      191.55      6.74 o 
  -4  16   2       50.98       46.47      3.42 o 
  -3  16   2     2855.40     2793.87     27.63 o 
  -2  16   2     1073.32     1164.19     23.78 o 
  -1  16   2     2599.03     2896.96     50.44 o 
   0  16   2       67.78       67.11      6.33 o 
   1  16   2     2100.06     2223.24     39.55 o 
   2  16   2      614.59      617.13     15.12 o 
   3  16   2      277.97      266.51      9.94 o 
   4  16   2      611.00      712.79     15.25 o 
   5  16   2        8.74        6.60      2.17 o 
   6  16   2       11.70       19.37      4.10 o 
   7  16   2      325.32      344.44     12.05 o 
   8  16   2      139.85      156.47     11.02 o 
  -7  17   2      540.42      495.06     12.01 o 
  -6  17   2      104.20      100.39      7.39 o 
  -5  17   2     4778.83     4990.75     73.66 o 
  -4  17   2      213.64      178.54      9.12 o 
  -3  17   2     4062.05     3962.28     51.03 o 
  -2  17   2      170.72      138.99      6.92 o 
  -1  17   2        1.31        4.94      2.85 o 
   0  17   2       73.61       72.27      7.19 o 
   1  17   2      557.54      607.17     21.19 o 
   2  17   2      212.16      221.94     11.27 o 
   3  17   2     1593.86     1627.68     22.24 o 
   4  17   2       83.77      113.19      7.34 o 
   5  17   2     2872.54     2944.14     38.11 o 
   6  17   2      272.16      300.96     10.13 o 
  -5  18   2      145.30      154.42     12.36 o 
  -4  18   2      768.37      797.87     28.18 o 
  -3  18   2       11.36        9.61      2.52 o 
  -2  18   2      455.35      441.84     13.84 o 
  -1  18   2        1.85        0.89      3.49 o 
   0  18   2      203.27      201.32     11.86 o 
   1  18   2      432.97      404.92     16.19 o 
   2  18   2     2371.69     2136.58     67.75 o 
   3  18   2      827.76      727.41     20.85 o 
   4  18   2     2052.32     1929.14     45.27 o 
   5  18   2      288.23      254.54     14.40 o 
  -2  19   2       76.64       54.51      6.92 o 
  -1  19   2        5.60        6.39      2.62 o 
   0  19   2      443.72      354.54     11.88 o 
   1  19   2       66.02       60.24      7.54 o 
 -15   1   3      271.08      307.40     18.85 o 
 -14   1   3     4341.16     4640.61     72.94 o 
 -13   1   3       78.19       75.10      5.12 o 
 -12   1   3     6410.55     6459.31     53.98 o 
 -11   1   3       52.24       51.98      4.92 o 
 -10   1   3    13083.29    12495.44    150.61 o 
  -9   1   3      149.38      139.10      9.28 o 
  -8   1   3     7777.13     8341.24     91.24 o 
  -7   1   3      944.22      895.49     17.79 o 
  -6   1   3     5970.38     5385.61     50.69 o 
  -5   1   3      417.65      383.82     11.98 o 
  -4   1   3    18659.56    17708.47    235.76 o 
  -3   1   3        5.40       16.27      2.73 o 
  -2   1   3     7547.87     7737.14     80.25 o 
  -1   1   3      452.35      452.49      9.10 o 
   0   1   3    56869.72    53372.38    545.74 o 
   1   1   3      147.20      158.79      5.70 o 
   2   1   3    59350.75    57848.32    572.38 o 
   3   1   3     4561.99     4393.96     58.32 o 
   4   1   3    31772.43    30435.90    289.84 o 
   5   1   3      669.01      686.12     27.35 o 
   6   1   3    25532.52    24948.59    161.94 o 
   7   1   3      750.14      745.46     18.23 o 
   8   1   3    41780.90    41154.86    407.12 o 
   9   1   3     1630.67     1661.32     23.81 o 
  10   1   3     2190.13     2302.17     24.08 o 
  11   1   3      416.25      409.86     10.17 o 
  12   1   3      186.11      201.78      7.48 o 
  13   1   3       47.50       46.36      4.24 o 
  14   1   3      703.01      719.91     18.78 o 
  15   1   3        0.12        2.42      4.42 o 
 -15   2   3     3580.63     3968.50     62.67 o 
 -14   2   3      447.33      463.28     11.80 o 
 -13   2   3     4648.98     4569.37     53.83 o 
 -12   2   3      408.00      393.45     12.58 o 
 -11   2   3     3283.14     3111.46     37.78 o 
 -10   2   3      175.98      166.76      9.64 o 
  -9   2   3     1310.07     1159.75     19.96 o 
  -8   2   3      177.77      185.77      8.02 o 
  -7   2   3      190.41      228.86      7.74 o 
  -6   2   3      131.30      148.08     11.46 o 
  -5   2   3    13089.28    12309.90    136.14 o 
  -4   2   3      141.43      146.27      7.84 o 
  -3   2   3    20409.81    18518.28    263.87 o 
  -2   2   3     5606.83     5698.57     58.06 o 
  -1   2   3     4461.00     4304.04     50.74 o 
   0   2   3     1478.12     1556.90     36.51 o 
   1   2   3    13674.04    13385.35    111.63 o 
   2   2   3     3135.80     3038.78     35.46 o 
   3   2   3    16442.88    15393.53    118.81 o 
   4   2   3       44.66       33.50      4.80 o 
   5   2   3     5259.78     4631.41     72.56 o 
   6   2   3      727.39      643.14     12.71 o 
   7   2   3     9501.23     8166.94    100.51 o 
   8   2   3      329.23      322.54     11.20 o 
   9   2   3    13912.30    13612.47    103.53 o 
  10   2   3       31.84       35.07      3.60 o 
  11   2   3     6936.02     6938.56     62.41 o 
  12   2   3       39.22       33.21      3.85 o 
  13   2   3     1323.97     1373.61     31.03 o 
  14   2   3      129.17      147.06      7.81 o 
  15   2   3      423.87      382.09     23.22 o 
 -15   3   3      284.13      332.44     23.50 o 
 -14   3   3      188.61      201.18      7.37 o 
 -13   3   3       40.04       40.40      4.31 o 
 -12   3   3     3530.86     3406.14     43.34 o 
 -11   3   3     1184.38     1129.74     18.30 o 
 -10   3   3      616.82      593.12     16.27 o 
  -9   3   3     2347.25     2247.42     31.06 o 
  -8   3   3     5680.42     6167.11     49.15 o 
  -7   3   3     2909.27     2788.82     33.31 o 
  -6   3   3     2789.42     2823.86     28.14 o 
  -5   3   3     5158.48     5109.61     63.12 o 
  -4   3   3    19779.78    19248.88    286.89 o 
  -3   3   3     6119.98     6255.05     98.51 o 
  -2   3   3    87221.83    79889.02   1081.91 o 
  -1   3   3     1091.69     1058.66     23.72 o 
   0   3   3    36623.55    41036.44    941.14 o 
   1   3   3    22891.42    23034.92    244.19 o 
   2   3   3    54279.21    52635.15    748.89 o 
   3   3   3     9347.44     9052.14    125.56 o 
   4   3   3     2636.47     3029.79     40.71 o 
   5   3   3     3570.81     3495.17     44.90 o 
   6   3   3    16958.03    16994.77    138.33 o 
   7   3   3     1117.33     1130.03     20.84 o 
   8   3   3      190.14      174.98     11.53 o 
   9   3   3      145.81      156.58      5.78 o 
  10   3   3      255.74      299.46      9.42 o 
  11   3   3     1966.51     1903.05     37.80 o 
  12   3   3      440.07      427.61     15.60 o 
  13   3   3      567.39      556.34     14.61 o 
  14   3   3        1.48        2.26      2.30 o 
 -15   4   3        6.37        8.93      4.79 o 
 -14   4   3     1347.00     1286.18     57.77 o 
 -13   4   3     4745.81     4521.58     87.64 o 
 -12   4   3       17.26       18.02      3.56 o 
 -11   4   3     4761.69     4713.76     91.57 o 
 -10   4   3     2477.45     2323.99     34.44 o 
  -9   4   3        9.91       21.81      4.33 o 
  -8   4   3     5725.31     5564.18     74.62 o 
  -7   4   3    14234.42    14505.43    122.45 o 
  -6   4   3     6404.66     6216.31     63.73 o 
  -5   4   3      225.14      148.75     10.46 o 
  -4   4   3        2.15       13.40      4.55 o 
  -3   4   3     3139.52     3343.62     43.13 o 
  -2   4   3    34993.44    34012.16    461.97 o 
  -1   4   3     5636.75     4931.48     59.71 o 
   0   4   3      118.07      236.99      9.41 o 
   1   4   3     4491.20     4153.39     95.67 o 
   2   4   3    24726.16    22771.43    287.60 o 
   3   4   3     2122.55     1782.90     33.04 o 
   4   4   3    35263.99    33921.46    324.92 o 
   5   4   3       43.48       77.92      6.77 o 
   6   4   3     7482.15     7628.84     87.44 o 
   7   4   3     3947.22     3640.68     57.75 o 
   8   4   3      345.12      386.37     13.91 o 
   9   4   3     1408.93     1485.45     21.35 o 
  10   4   3      448.13      450.32     12.36 o 
  11   4   3     1221.96     1152.67     27.03 o 
  12   4   3     2285.97     2250.83     37.00 o 
  13   4   3      285.30      273.31     11.57 o 
  14   4   3      730.20      682.59     47.34 o 
 -15   5   3       66.62       78.72     10.48 o 
 -14   5   3     3168.89     3304.88     42.41 o 
 -13   5   3      683.39      626.31     13.74 o 
 -12   5   3     5171.15     5128.26     54.20 o 
 -11   5   3       79.63       77.80      5.41 o 
 -10   5   3      209.33      226.03      8.40 o 
  -9   5   3     3112.61     3000.05     42.57 o 
  -8   5   3     1642.36     1683.71     34.80 o 
  -7   5   3     4522.95     4600.58     67.87 o 
  -6   5   3    12611.20    12860.12    168.56 o 
  -5   5   3      431.90      482.88     11.89 o 
  -4   5   3    14358.21    12804.87    205.50 o 
  -3   5   3     1963.56     1850.34     33.05 o 
  -2   5   3     7413.57     6284.05     74.40 o 
  -1   5   3      124.05       66.74      5.46 o 
   0   5   3     2190.61     2167.97     79.10 o 
   1   5   3     1314.44     1233.82     29.10 o 
   2   5   3     4216.33     4052.64     72.56 o 
   3   5   3    12673.24    12948.37    138.63 o 
   4   5   3    11624.79    12732.65    176.60 o 
   5   5   3       12.44       28.39      5.10 o 
   6   5   3    24541.64    23787.57    238.68 o 
   7   5   3     1979.96     1891.97     29.63 o 
   8   5   3     9729.37     9859.44    105.52 o 
   9   5   3     1148.00     1165.53     17.62 o 
  10   5   3     8696.97     8822.59    257.57 o 
  11   5   3      235.12      248.01     10.67 o 
  12   5   3       14.03       30.20      4.44 o 
  13   5   3       32.72       18.27      3.15 o 
  14   5   3      548.54      485.48     57.87 o 
 -14   6   3      171.09      180.37     12.77 o 
 -13   6   3     2077.14     1949.41     58.19 o 
 -12   6   3      162.53      155.96      6.85 o 
 -11   6   3     1188.56     1161.03     18.74 o 
 -10   6   3      938.97      895.18     16.41 o 
  -9   6   3      149.29      159.76      9.71 o 
  -8   6   3    12033.05    12066.01    124.14 o 
  -7   6   3     2705.39     2691.04     62.05 o 
  -6   6   3    30763.63    29311.09    414.93 o 
  -5   6   3       95.29      124.41      6.93 o 
  -4   6   3     2921.88     3009.24     43.85 o 
  -3   6   3     3896.75     3315.06     52.84 o 
  -2   6   3      632.01      618.95     17.99 o 
  -1   6   3     7060.07     6816.33    134.37 o 
   0   6   3    11166.11    12564.42    390.97 o 
   1   6   3     7861.10     8526.47     82.43 o 
   2   6   3    15012.74    14113.94    169.35 o 
   3   6   3     2196.06     2203.02     42.01 o 
   4   6   3    46250.39    43127.90    880.16 o 
   5   6   3      320.23      310.20     20.17 o 
   6   6   3     2198.77     2130.64     39.15 o 
   7   6   3     4528.53     4574.39     57.50 o 
   8   6   3     2907.43     2866.68     46.72 o 
   9   6   3     9871.90     9745.84    179.60 o 
  10   6   3      204.51      185.11      8.51 o 
  11   6   3     1089.10      994.26     18.44 o 
  12   6   3      802.84      848.59     21.80 o 
  13   6   3        6.13        5.04      2.72 o 
  14   6   3      400.27      455.77     15.46 o 
 -14   7   3      287.33      331.49     16.43 o 
 -13   7   3      167.50      169.38     10.60 o 
 -12   7   3       20.59       18.82      3.06 o 
 -11   7   3      985.01      925.30     26.52 o 
 -10   7   3      684.20      735.79     21.02 o 
  -9   7   3    10653.99    10184.58    154.62 o 
  -8   7   3      921.01      912.18     19.13 o 
  -7   7   3    11657.91    11660.79    174.75 o 
  -6   7   3     2304.98     2300.25     54.03 o 
  -5   7   3    14679.50    14775.68    284.18 o 
  -4   7   3     7860.86     8159.93    105.85 o 
  -3   7   3     9743.21     9577.59    165.32 o 
  -2   7   3      811.72      977.84     24.45 o 
  -1   7   3       45.35       69.10      6.28 o 
   0   7   3      838.96     1062.52     28.36 o 
   1   7   3    31376.97    33594.30    604.44 o 
   2   7   3       24.66       17.19      3.06 o 
   3   7   3    54998.93    53968.29   1077.38 o 
   4   7   3     3282.16     3103.10     65.40 o 
   5   7   3    16455.54    15679.30    393.67 o 
   6   7   3      184.85      213.55     11.97 o 
   7   7   3      153.72      169.03      8.50 o 
   8   7   3      521.47      501.67     13.20 o 
   9   7   3     1797.77     1767.98     27.72 o 
  10   7   3      118.09      149.09      8.37 o 
  11   7   3      983.90     1087.11     22.63 o 
  12   7   3       97.59      115.95      8.21 o 
  13   7   3     1229.30     1236.18     71.21 o 
  14   7   3        3.10        3.15      2.60 o 
 -14   8   3      274.02      283.63     12.59 o 
 -13   8   3      559.68      597.66     22.23 o 
 -12   8   3      648.23      665.39     16.92 o 
 -11   8   3      905.34      860.42     18.63 o 
 -10   8   3       39.08       40.22      4.48 o 
  -9   8   3      438.48      418.24     12.64 o 
  -8   8   3      792.54      794.27     21.91 o 
  -7   8   3     1330.81     1316.27     24.15 o 
  -6   8   3      142.63      119.86      7.88 o 
  -5   8   3     2780.63     2615.90     78.95 o 
  -4   8   3     5541.29     5108.40    114.22 o 
  -3   8   3    14289.60    13263.48    279.48 o 
  -2   8   3     3410.59     3006.44     73.34 o 
  -1   8   3     3658.46     3879.84     89.26 o 
   0   8   3    10739.40    13181.87    379.99 o 
   1   8   3      127.66      129.19      7.11 o 
   2   8   3     8116.79     7711.43    101.76 o 
   3   8   3      833.40      759.53     20.01 o 
   4   8   3    17200.11    17218.38    450.70 o 
   5   8   3      884.11      835.82     47.51 o 
   6   8   3     6059.17     5949.36     93.26 o 
   7   8   3     1585.70     1587.42     36.02 o 
   8   8   3      709.97      764.69     16.61 o 
   9   8   3      969.96      975.19     18.93 o 
  10   8   3     2108.47     2006.86     34.10 o 
  11   8   3       21.12       24.55      3.69 o 
  12   8   3      206.62      204.11      9.10 o 
  13   8   3      110.45      130.12      7.53 o 
 -14   9   3      328.30      350.53     17.37 o 
 -13   9   3      346.97      345.86     14.78 o 
 -12   9   3      184.91      166.55      7.51 o 
 -11   9   3       95.92       97.59      5.43 o 
 -10   9   3      729.61      745.20     17.09 o 
  -9   9   3     1300.62     1251.83     25.04 o 
  -8   9   3      556.39      546.55     12.02 o 
  -7   9   3     3494.45     3625.10     67.47 o 
  -6   9   3      606.37      639.36     13.78 o 
  -5   9   3       97.23       78.02      9.43 o 
  -4   9   3     1801.15     1750.31     31.11 o 
  -3   9   3      962.55     1007.49     19.32 o 
  -2   9   3      296.00      324.41     10.68 o 
  -1   9   3     7257.21     8066.48    218.59 o 
   0   9   3      528.68      572.40     12.97 o 
   1   9   3     3307.12     3517.19     87.97 o 
   2   9   3     1940.57     1919.48     32.36 o 
   3   9   3    11855.58    11884.26    145.34 o 
   4   9   3      584.51      586.66     19.28 o 
   5   9   3     4095.14     4007.81     59.23 o 
   6   9   3      671.76      714.20     22.55 o 
   7   9   3       89.09      107.42      9.66 o 
   8   9   3     2055.29     2142.85     30.11 o 
   9   9   3       58.00       79.75      7.16 o 
  10   9   3      147.26      138.19      6.96 o 
  11   9   3      238.74      241.62      9.22 o 
  12   9   3       50.38       56.86      4.78 o 
  13   9   3       36.74       62.45      4.68 o 
 -13  10   3       91.78       86.95     14.08 o 
 -12  10   3        9.14       17.96      3.25 o 
 -11  10   3        2.56        4.82      2.29 o 
 -10  10   3     7213.27     6862.93    160.70 o 
  -9  10   3      135.63      122.06      7.24 o 
  -8  10   3    13457.89    12626.50    127.33 o 
  -7  10   3      750.11      753.81     15.45 o 
  -6  10   3     2733.11     2702.98     40.37 o 
  -5  10   3      235.63      270.88      8.61 o 
  -4  10   3    12279.96    11995.27    137.71 o 
  -3  10   3      475.55      486.41     13.90 o 
  -2  10   3      368.80      335.96     12.08 o 
  -1  10   3       97.36      117.19      7.53 o 
   0  10   3    22303.41    23805.03    617.79 o 
   1  10   3      456.52      416.60     19.00 o 
   2  10   3    53935.46    55229.28    935.52 o 
   3  10   3      150.56      140.69      6.99 o 
   4  10   3     8775.56     8394.00    111.00 o 
   5  10   3       39.48       38.67      6.30 o 
   6  10   3       44.88       57.76     10.17 o 
   7  10   3       32.44       20.65      6.37 o 
   8  10   3       44.02       73.13      5.72 o 
   9  10   3      106.86      105.08      6.13 o 
  10  10   3     5912.57     5992.83     51.21 o 
  11  10   3      129.62      134.40      5.54 o 
  12  10   3     1459.71     1285.95     34.14 o 
 -13  11   3      140.05      148.15     10.28 o 
 -12  11   3       77.57       74.88      7.98 o 
 -11  11   3     2074.89     2063.92     45.07 o 
 -10  11   3       53.92       51.01      3.81 o 
  -9  11   3     1170.44     1163.46     29.94 o 
  -8  11   3      263.00      241.80      8.98 o 
  -7  11   3     8541.01     8046.52    171.09 o 
  -6  11   3      461.64      480.51     11.05 o 
  -5  11   3     3459.90     3361.75     52.47 o 
  -4  11   3        9.46       12.08      2.82 o 
  -3  11   3      381.97      410.28     11.18 o 
  -2  11   3       50.22       70.67     11.00 o 
  -1  11   3     2129.96     2307.70     36.67 o 
   0  11   3      443.23      457.25     11.64 o 
   1  11   3     9652.62     9753.49    144.39 o 
   2  11   3        8.79       13.35      4.11 o 
   3  11   3     6663.51     6789.99    115.85 o 
   4  11   3       46.07       53.62      3.84 o 
   5  11   3     6879.60     7177.88     96.77 o 
   6  11   3      171.96      157.85      7.61 o 
   7  11   3       96.88      125.16      6.51 o 
   8  11   3       18.86       25.21      3.66 o 
   9  11   3        8.13       13.98      2.67 o 
  10  11   3      146.61      167.49      6.05 o 
  11  11   3      280.43      284.61     11.56 o 
  12  11   3       91.15       89.49      8.70 o 
 -12  12   3       19.81        8.52      2.80 o 
 -11  12   3       43.07       40.48      6.60 o 
 -10  12   3      192.16      208.86      8.41 o 
  -9  12   3       98.12       88.62      5.01 o 
  -8  12   3      167.00      153.51      6.73 o 
  -7  12   3       33.38       38.90      3.62 o 
  -6  12   3     1473.82     1460.21     19.80 o 
  -5  12   3      510.29      521.63     13.03 o 
  -4  12   3      604.43      612.42     13.81 o 
  -3  12   3     1115.34     1151.56     17.20 o 
  -2  12   3     1978.66     1913.43     41.23 o 
  -1  12   3      343.00      364.07     10.62 o 
   0  12   3     8538.50     8554.34    141.60 o 
   1  12   3      463.21      477.41     13.14 o 
   2  12   3       70.27      100.95      5.47 o 
   3  12   3      855.52      880.90     15.13 o 
   4  12   3       95.28      123.51      6.06 o 
   5  12   3      227.13      237.37      9.33 o 
   6  12   3      244.19      226.03      9.83 o 
   7  12   3     1256.04     1422.48     23.49 o 
   8  12   3     2619.51     2461.08     26.61 o 
   9  12   3      407.08      440.93     11.46 o 
  10  12   3      107.95       93.86      7.29 o 
  11  12   3       52.02       39.54      4.13 o 
 -11  13   3     1365.54      991.92    360.87 o 
 -10  13   3      215.39      196.77     10.15 o 
  -9  13   3      566.74      625.46     10.62 o 
  -8  13   3        1.02        2.20      2.46 o 
  -7  13   3     1118.01     1042.25     20.95 o 
  -6  13   3       10.43       11.03      2.64 o 
  -5  13   3     1061.74     1108.83     20.64 o 
  -4  13   3      102.50      132.49      6.85 o 
  -3  13   3      138.12      160.54      7.07 o 
  -2  13   3     2435.07     2475.05     31.11 o 
  -1  13   3     2631.22     2688.66     71.84 o 
   0  13   3      707.88      737.72     16.71 o 
   1  13   3     2692.50     2777.52     32.71 o 
   2  13   3      465.87      469.11     13.51 o 
   3  13   3       51.33       52.70      5.72 o 
   4  13   3      158.02      148.76      7.87 o 
   5  13   3      383.79      461.90     17.16 o 
   6  13   3      133.76      153.73      7.74 o 
   7  13   3     1136.28     1158.60     21.05 o 
   8  13   3      267.38      290.11      9.69 o 
   9  13   3       86.47       61.59      4.76 o 
  10  13   3      283.89      242.10     32.54 o 
 -10  14   3     5421.63     5830.02    138.60 o 
  -9  14   3       40.43       38.56      4.19 o 
  -8  14   3     3219.75     3121.74     63.83 o 
  -7  14   3      115.40      106.76      5.21 o 
  -6  14   3     7100.98     7171.05     97.22 o 
  -5  14   3      221.60      241.17      9.25 o 
  -4  14   3     1949.18     1851.75     31.88 o 
  -3  14   3        9.85        8.35      2.92 o 
  -2  14   3       41.00       58.32      5.24 o 
  -1  14   3      143.47      144.78      7.88 o 
   0  14   3    10150.36    10264.08     71.17 o 
   1  14   3      162.73      162.39      8.31 o 
   2  14   3    11367.34    11762.83     84.83 o 
   3  14   3       73.38       76.23      6.42 o 
   4  14   3    10191.37    11098.92    113.32 o 
   5  14   3      689.24      757.04     20.46 o 
   6  14   3     2490.26     2449.25     38.46 o 
   7  14   3        2.05        3.44      2.49 o 
   8  14   3      192.87      196.82      7.90 o 
   9  14   3      428.50      507.91     18.54 o 
 -10  15   3        3.67        7.76      4.24 o 
  -9  15   3      943.81      781.23     24.34 o 
  -8  15   3       56.26       60.05      5.98 o 
  -7  15   3      769.33      827.89     28.06 o 
  -6  15   3      622.79      590.04     17.32 o 
  -5  15   3      592.95      567.86     12.68 o 
  -4  15   3     2617.20     2735.34     31.33 o 
  -3  15   3       54.88       60.02      5.40 o 
  -2  15   3      610.44      659.39     16.14 o 
  -1  15   3      698.88      746.19     18.61 o 
   0  15   3      326.34      352.91     13.12 o 
   1  15   3      316.84      314.61     11.81 o 
   2  15   3      654.69      675.78     19.65 o 
   3  15   3     2378.07     2457.76     62.15 o 
   4  15   3      305.47      351.79     11.89 o 
   5  15   3     4354.15     4368.75     67.13 o 
   6  15   3      822.11      909.35     19.49 o 
   7  15   3     2608.69     2748.48     47.94 o 
   8  15   3     1498.50     1676.63     57.54 o 
   9  15   3       10.84       15.11      3.55 o 
  -8  16   3       79.62       67.24      5.09 o 
  -7  16   3      584.42      612.45     16.55 o 
  -6  16   3     1145.39     1062.23     40.36 o 
  -5  16   3     1158.31     1143.28     18.56 o 
  -4  16   3       10.22        8.43      2.10 o 
  -3  16   3     3132.49     3135.28     25.80 o 
  -2  16   3      136.87      159.11      8.17 o 
  -1  16   3     2562.28     2711.84     29.85 o 
   0  16   3      463.53      447.63     12.09 o 
   1  16   3     1271.20     1354.90     39.68 o 
   2  16   3        5.08        3.99      2.68 o 
   3  16   3      235.76      243.01      9.45 o 
   4  16   3      423.12      468.01     12.73 o 
   5  16   3     1039.94     1100.46     23.05 o 
   6  16   3       61.40       71.26      6.52 o 
   7  16   3     2090.37     2159.82     35.72 o 
   8  16   3       57.53       66.85      5.50 o 
  -7  17   3      401.33      412.19     12.61 o 
  -6  17   3        6.00        5.37      2.83 o 
  -5  17   3      934.57      854.73     22.07 o 
  -4  17   3      195.78      157.69      7.11 o 
  -3  17   3     1042.07     1005.29     19.52 o 
  -2  17   3      118.37       96.70      5.70 o 
  -1  17   3       75.59       63.85      7.38 o 
   0  17   3      152.09      169.00     10.19 o 
   1  17   3     2046.09     2152.66     34.65 o 
   2  17   3      656.61      746.77     17.21 o 
   3  17   3     3136.75     3272.23     33.23 o 
   4  17   3        6.61        9.69      2.93 o 
   5  17   3      294.45      305.91     11.12 o 
   6  17   3      242.50      211.54      8.22 o 
  -5  18   3       20.98       12.95      4.87 o 
  -4  18   3      177.40      163.93      9.48 o 
  -3  18   3      648.82      661.28     19.82 o 
  -2  18   3      100.19      115.03      7.10 o 
  -1  18   3      476.93      503.65     18.18 o 
   0  18   3      385.21      405.06     16.41 o 
   1  18   3      314.98      288.66     13.46 o 
   2  18   3     2228.86     2065.02    264.50 o 
   3  18   3      100.06      102.63     14.13 o 
   4  18   3      730.81      589.28     24.12 o 
  -2  19   3     1480.48     1369.24     31.83 o 
  -1  19   3      187.95      145.41     10.80 o 
   0  19   3     2979.06     2743.14     46.16 o 
   1  19   3       36.82       40.02      6.21 o 
 -15   0   4       21.06       20.41      9.41 o 
 -14   0   4      917.96     1032.86     29.42 o 
 -13   0   4       89.34       86.60      7.65 o 
 -12   0   4     6923.30     6697.39    110.11 o 
 -11   0   4      276.47      268.65     14.37 o 
 -10   0   4    14180.55    14561.58    205.42 o 
  -9   0   4      769.13      746.26     34.08 o 
  -8   0   4    25378.46    23949.24    395.19 o 
  -7   0   4       68.80       61.92      5.71 o 
  -6   0   4      423.99      439.65     17.33 o 
  -5   0   4       77.38       83.26      9.69 o 
  -4   0   4    13398.20    13704.78    155.63 o 
  -3   0   4       13.17       32.34      4.05 o 
  -2   0   4    45739.38    46887.36    739.66 o 
  -1   0   4      164.42      179.09      6.67 o 
   0   0   4    96569.74    89433.94   1336.98 o 
   1   0   4      865.49      824.02     18.26 o 
   2   0   4    66563.15    58774.02    640.68 o 
   3   0   4      176.14      167.65     13.20 o 
   4   0   4      589.36      462.43     33.93 o 
   5   0   4       50.58       70.17     17.13 o 
   6   0   4    11401.36    12492.85    294.55 o 
   7   0   4     1219.64     1270.74     28.85 o 
   8   0   4     7267.49     7155.79    180.27 o 
   9   0   4      823.42      816.59     20.88 o 
  10   0   4     7480.31     7640.15     91.48 o 
  11   0   4      395.65      385.41     15.67 o 
  12   0   4     2116.09     2206.19     34.96 o 
  13   0   4      117.41      113.97      8.52 o 
  14   0   4     4239.93     4215.52     77.43 o 
 -15   1   4      270.57      308.95     19.14 o 
 -14   1   4       93.08      102.20      6.00 o 
 -13   1   4     1467.17     1504.21     21.47 o 
 -12   1   4       77.72       77.29      5.56 o 
 -11   1   4     6379.67     6060.99     74.38 o 
 -10   1   4        0.30        6.45      9.07 o 
  -9   1   4     8264.47     7669.64    107.15 o 
  -8   1   4      252.02      255.92     10.79 o 
  -7   1   4    10021.14    10137.48    130.73 o 
  -6   1   4      996.63     1007.25     19.14 o 
  -5   1   4    10873.64    10574.57     76.73 o 
  -4   1   4     1928.74     1888.47     25.90 o 
  -3   1   4    34607.14    33910.51    248.83 o 
  -2   1   4        6.05        9.55      2.09 o 
  -1   1   4    82104.98    74637.77    991.73 o 
   0   1   4        5.21       12.20      1.54 o 
   1   1   4    20731.52    20627.54    196.57 o 
   2   1   4      267.62      247.47      7.77 o 
   3   1   4     3533.50     3267.82     61.91 o 
   4   1   4      392.45      525.20     21.75 o 
   5   1   4    17678.76    17485.92    124.20 o 
   6   1   4       40.78       45.90      4.41 o 
   7   1   4     2644.74     2349.64     27.43 o 
   8   1   4      829.73      801.53     17.35 o 
   9   1   4    21027.30    20482.05    199.32 o 
  10   1   4      114.63      123.51      6.08 o 
  11   1   4     6594.37     6346.10     73.51 o 
  12   1   4       41.31       33.64      3.45 o 
  13   1   4      370.53      385.72     11.96 o 
  14   1   4        0.03        6.60      3.74 o 
 -15   2   4      754.86      850.02     35.22 o 
 -14   2   4     2229.80     2242.15     31.15 o 
 -13   2   4      705.17      697.33     15.70 o 
 -12   2   4      981.39     1010.85     21.75 o 
 -11   2   4       10.81       12.04      3.02 o 
 -10   2   4      117.91      119.79     11.63 o 
  -9   2   4     1197.26     1164.06     21.50 o 
  -8   2   4      683.80      632.34     14.58 o 
  -7   2   4     1194.62     1197.63     19.92 o 
  -6   2   4      189.14      218.13      8.96 o 
  -5   2   4     1615.86     1570.86     31.98 o 
  -4   2   4     5298.84     5360.22     69.60 o 
  -3   2   4     6295.85     6125.73     44.50 o 
  -2   2   4   186958.47   172484.23   3253.50 o 
  -1   2   4        5.88        9.12      2.33 o 
   0   2   4     1402.92     1549.58     34.10 o 
   1   2   4     3166.83     3081.21     48.00 o 
   2   2   4     4510.98     4203.48     76.06 o 
   3   2   4     3109.13     3120.36     47.81 o 
   4   2   4     1482.82     1352.69     31.74 o 
   5   2   4      730.71      664.85     13.63 o 
   6   2   4        7.84       41.36      6.70 o 
   7   2   4      859.42      827.58     19.87 o 
   8   2   4     7275.83     7184.22    103.78 o 
   9   2   4      134.12      139.85      6.97 o 
  10   2   4    15894.98    15758.76    156.07 o 
  11   2   4       35.25       31.68      4.19 o 
  12   2   4      830.25      876.64     23.95 o 
  13   2   4       76.34       73.72      5.56 o 
  14   2   4       55.45       51.24      5.46 o 
 -15   3   4      263.76      279.58     15.99 o 
 -14   3   4      288.62      301.26     12.03 o 
 -13   3   4     3501.74     3508.74     58.71 o 
 -12   3   4      718.49      712.80     15.59 o 
 -11   3   4     6023.14     5849.76     79.70 o 
 -10   3   4        1.56       -0.34      8.16 o 
  -9   3   4     8174.70     7724.25     62.14 o 
  -8   3   4        0.02       10.24      2.94 o 
  -7   3   4     8091.31     7346.93     71.16 o 
  -6   3   4     6627.47     6650.27    117.96 o 
  -5   3   4      102.74      155.53     12.21 o 
  -4   3   4     3241.66     3130.34     43.25 o 
  -3   3   4     4689.62     4215.25     47.70 o 
  -2   3   4      412.77      382.99     14.49 o 
  -1   3   4    25607.17    23610.69    397.26 o 
   0   3   4     4023.86     4409.39    128.16 o 
   1   3   4    58098.93    53806.60    681.12 o 
   2   3   4    14187.49    13918.79    135.55 o 
   3   3   4    59135.98    55123.34    600.51 o 
   4   3   4     7192.71     6914.94     86.94 o 
   5   3   4      596.45      555.71     16.78 o 
   6   3   4     7670.67     7296.35     76.00 o 
   7   3   4     4126.58     3743.57     56.43 o 
   8   3   4      807.71      776.32     13.41 o 
   9   3   4    16143.03    15553.35    201.72 o 
  10   3   4      920.63      820.69     17.55 o 
  11   3   4    10996.20    10862.17    174.63 o 
  12   3   4     1440.58     1371.05     34.75 o 
  13   3   4     3330.58     3108.52     51.57 o 
  14   3   4      409.06      400.88     22.91 o 
 -15   4   4       65.23       84.53     10.86 o 
 -14   4   4        9.17       11.91      2.77 o 
 -13   4   4      810.62      760.20     14.62 o 
 -12   4   4     3025.74     2977.51     31.44 o 
 -11   4   4       12.72       18.64      3.41 o 
 -10   4   4     7717.21     7541.32     86.05 o 
  -9   4   4      467.39      466.51     10.07 o 
  -8   4   4       80.42       97.27      5.24 o 
  -7   4   4    10783.90    10970.34    107.54 o 
  -6   4   4       74.66       72.37      6.13 o 
  -5   4   4     3795.74     3495.26     51.22 o 
  -4   4   4      567.24      507.10     19.36 o 
  -3   4   4     1904.34     2091.19     34.93 o 
  -2   4   4    72111.67    71360.01   1121.81 o 
  -1   4   4     1719.72     1731.62     28.56 o 
   0   4   4    11322.66    11220.00    342.97 o 
   1   4   4     2189.93     2218.13     38.28 o 
   2   4   4    37666.99    36769.69    496.31 o 
   3   4   4      727.73      593.64     19.65 o 
   4   4   4    24024.63    24232.74    307.87 o 
   5   4   4     4593.60     4304.12     61.70 o 
   6   4   4        3.61       29.39      6.75 o 
   7   4   4     2924.86     2818.27     45.11 o 
   8   4   4     2522.69     2606.88     32.57 o 
   9   4   4      785.53      834.74     15.18 o 
  10   4   4      235.68      256.14     10.28 o 
  11   4   4      581.17      593.13     22.65 o 
  12   4   4     5511.87     5669.57    179.04 o 
  13   4   4       95.67      109.17      7.25 o 
  14   4   4      944.37      911.24     52.27 o 
 -15   5   4      183.00      224.34     16.35 o 
 -14   5   4     2637.87     2727.87     38.71 o 
 -13   5   4      178.45      178.28      6.95 o 
 -12   5   4     3064.81     2996.20     30.78 o 
 -11   5   4       26.13       28.80      3.54 o 
 -10   5   4     3869.18     3690.89     41.35 o 
  -9   5   4     1239.19     1186.25     19.93 o 
  -8   5   4     4112.94     4017.23     45.96 o 
  -7   5   4       27.70       26.68      3.66 o 
  -6   5   4    21105.64    20665.26    228.19 o 
  -5   5   4     2415.58     2836.97     54.47 o 
  -4   5   4     8065.04     6822.27     84.13 o 
  -3   5   4      946.03     1062.50     24.48 o 
  -2   5   4     2115.57     1870.29     39.99 o 
  -1   5   4      587.37      419.11     12.36 o 
   0   5   4     2036.53     2416.34    105.57 o 
   1   5   4    17274.74    17463.85    259.48 o 
   2   5   4     6424.27     6218.24     86.45 o 
   3   5   4    19641.03    19899.25    342.17 o 
   4   5   4     2168.24     1585.56     48.41 o 
   5   5   4     2640.72     2587.18     31.41 o 
   6   5   4    24414.91    23601.29    304.15 o 
   7   5   4      413.17      426.32     14.04 o 
   8   5   4     2905.73     2977.75     43.07 o 
   9   5   4       83.18      106.00      6.04 o 
  10   5   4       35.14       30.49      4.23 o 
  11   5   4      126.58      162.65      9.82 o 
  12   5   4      635.59      545.07     16.38 o 
  13   5   4       75.65       76.83      5.08 o 
  14   5   4      968.66      688.03     23.73 o 
 -14   6   4       14.70       11.21      4.45 o 
 -13   6   4     2224.84     2245.36     31.58 o 
 -12   6   4      927.37      934.52     16.87 o 
 -11   6   4     1045.47     1030.28     19.68 o 
 -10   6   4     1001.13      996.09     16.04 o 
  -9   6   4     3208.33     3292.84     30.49 o 
  -8   6   4      424.13      484.42     11.35 o 
  -7   6   4    29242.13    28698.07    461.89 o 
  -6   6   4    11250.23    11462.16    146.27 o 
  -5   6   4     5442.82     5407.72     78.30 o 
  -4   6   4     3092.01     3764.57     53.13 o 
  -3   6   4     8336.55     9838.13    185.91 o 
  -2   6   4      104.04       90.57      9.62 o 
  -1   6   4       60.83      151.75      8.99 o 
   0   6   4    38426.32    43232.13   1384.81 o 
   1   6   4    17580.38    19522.15    258.53 o 
   2   6   4    10416.01    10190.29    101.30 o 
   3   6   4     2614.43     2230.46     53.50 o 
   4   6   4     1195.77     1227.90     22.78 o 
   5   6   4    21799.45    20170.97    524.10 o 
   6   6   4     1509.68     1547.59     46.67 o 
   7   6   4     6903.88     6801.47    117.29 o 
   8   6   4     5810.62     5901.47     65.27 o 
   9   6   4      247.46      300.10     10.36 o 
  10   6   4     1093.08     1075.72     29.67 o 
  11   6   4      170.96      154.83      8.13 o 
  12   6   4      965.86      976.32     23.53 o 
  13   6   4      766.89      764.08    130.21 o 
  14   6   4      238.82      233.73     31.39 o 
 -14   7   4      623.30      667.67     21.63 o 
 -13   7   4      982.41      971.79     30.36 o 
 -12   7   4       29.02       28.84      4.22 o 
 -11   7   4     2549.09     2408.03     65.18 o 
 -10   7   4      235.36      274.27     10.15 o 
  -9   7   4      706.82      716.08     16.45 o 
  -8   7   4      268.68      309.14      8.75 o 
  -7   7   4      609.36      605.26     21.38 o 
  -6   7   4      257.86      265.21      9.21 o 
  -5   7   4      115.43      153.26      8.48 o 
  -4   7   4     4777.60     4724.95     89.97 o 
  -3   7   4    11900.02    12161.29    234.08 o 
  -2   7   4    18858.50    18946.41    394.58 o 
  -1   7   4      477.24      413.52     18.22 o 
   0   7   4      528.31      470.51     22.81 o 
   1   7   4    32328.68    35113.66    649.75 o 
   2   7   4     1141.17     1365.05     30.07 o 
   3   7   4    19009.98    18078.66    359.23 o 
   4   7   4     4758.43     4577.24    113.62 o 
   5   7   4       51.49       36.41      4.84 o 
   6   7   4      300.13      282.65     12.15 o 
   7   7   4     2569.27     2402.94     50.94 o 
   8   7   4      952.50      880.31     18.24 o 
   9   7   4     1112.93     1041.55     19.31 o 
  10   7   4     1402.86     1337.20     24.56 o 
  11   7   4     1318.11     1340.65     23.06 o 
  12   7   4      208.02      176.83      8.29 o 
  13   7   4      654.03      743.73     87.48 o 
 -14   8   4      957.58     1006.54     23.01 o 
 -13   8   4     2174.61     2304.92     42.45 o 
 -12   8   4     1006.50     1015.76     41.03 o 
 -11   8   4     1393.12     1415.63     26.00 o 
 -10   8   4       29.47       34.83      3.88 o 
  -9   8   4     2840.34     2914.50     75.39 o 
  -8   8   4      666.16      629.02     13.17 o 
  -7   8   4    10636.13    10274.90    139.36 o 
  -6   8   4      457.52      449.70     17.97 o 
  -5   8   4    20427.00    19731.18    378.80 o 
  -4   8   4     1771.42     1706.57     53.04 o 
  -3   8   4    21688.91    21465.89    501.97 o 
  -2   8   4     3153.59     2856.06     64.01 o 
  -1   8   4     1743.52     1771.62     40.55 o 
   0   8   4       24.23       60.51      7.89 o 
   1   8   4     1798.06     1780.93     41.25 o 
   2   8   4      737.29      769.47     21.06 o 
   3   8   4    15487.44    14946.93    171.40 o 
   4   8   4     1226.34     1300.21     41.30 o 
   5   8   4    28572.98    27347.93    588.82 o 
   6   8   4      868.69      880.52     21.04 o 
   7   8   4     6816.62     6701.32    101.35 o 
   8   8   4       17.09       28.84      3.45 o 
   9   8   4      630.42      569.77     14.50 o 
  10   8   4      886.59      883.20     21.20 o 
  11   8   4      804.31      757.43     21.08 o 
  12   8   4       38.97       49.51      5.15 o 
  13   8   4      579.66      609.64     19.76 o 
 -14   9   4     4333.25     4498.19     61.71 o 
 -13   9   4      122.83      128.43      9.12 o 
 -12   9   4     1098.03     1042.11     29.40 o 
 -11   9   4        5.32        2.35      2.30 o 
 -10   9   4     1110.45     1079.64     20.00 o 
  -9   9   4       59.69       68.14      5.29 o 
  -8   9   4    15839.20    15219.29    270.18 o 
  -7   9   4      243.30      230.35      8.60 o 
  -6   9   4    13640.90    13916.11    271.21 o 
  -5   9   4        2.78        5.75      8.28 o 
  -4   9   4    29527.87    26751.61    583.75 o 
  -3   9   4      943.53      951.98     18.65 o 
  -2   9   4     4513.96     4118.67     68.68 o 
  -1   9   4      959.81     1068.84     28.16 o 
   0   9   4      403.32      447.51     12.67 o 
   1   9   4       22.12       21.03      5.08 o 
   2   9   4      114.75      123.50      9.17 o 
   3   9   4       31.05       32.60     10.44 o 
   4   9   4    33422.92    31687.64    615.92 o 
   5   9   4     1510.02     1564.82     20.74 o 
   6   9   4     8511.32     8415.57    104.31 o 
   7   9   4      125.11      106.03      5.30 o 
   8   9   4    10005.42    10474.07    133.04 o 
   9   9   4      160.28      179.81      8.50 o 
  10   9   4       67.96       70.40      5.49 o 
  11   9   4       41.40       38.58      4.20 o 
  12   9   4      977.15      936.12     16.95 o 
  13   9   4       22.36       16.33      2.50 o 
 -13  10   4     1393.89     1184.05     85.66 o 
 -12  10   4        0.74        6.33      3.27 o 
 -11  10   4      320.37      381.01     10.97 o 
 -10  10   4        1.62       10.21      3.49 o 
  -9  10   4     1044.15      946.19     17.02 o 
  -8  10   4       66.25       99.41      6.30 o 
  -7  10   4     6809.08     6941.63    143.18 o 
  -6  10   4        9.01       13.74      5.30 o 
  -5  10   4     2266.30     2483.26     42.86 o 
  -4  10   4      240.60      215.06      7.68 o 
  -3  10   4      207.78      179.18      8.80 o 
  -2  10   4      409.09      406.17     12.70 o 
  -1  10   4     1006.69     1041.80     26.39 o 
   0  10   4       79.05      141.00     13.43 o 
   1  10   4       41.99       58.32      5.00 o 
   2  10   4      779.13      853.55     38.93 o 
   3  10   4     3210.48     3261.46     50.19 o 
   4  10   4      109.93      123.64      5.97 o 
   5  10   4     1617.29     1701.67     28.16 o 
   6  10   4      288.47      276.38     11.60 o 
   7  10   4      614.97      566.62     23.23 o 
   8  10   4      185.59      196.09      8.49 o 
   9  10   4      844.73      880.17     38.85 o 
  10  10   4       88.64      118.62      6.57 o 
  11  10   4      759.86      712.29     14.13 o 
  12  10   4       58.01       63.70      5.08 o 
 -13  11   4        6.28        9.24      3.93 o 
 -12  11   4       19.00       25.06      5.29 o 
 -11  11   4       29.12       30.67      4.35 o 
 -10  11   4      431.84      440.50     14.61 o 
  -9  11   4      102.77      116.41      6.35 o 
  -8  11   4     1684.56     1706.89     25.99 o 
  -7  11   4       20.83       26.98      3.40 o 
  -6  11   4      708.11      649.73     18.71 o 
  -5  11   4      182.45      166.17      6.81 o 
  -4  11   4       16.73       25.09      7.13 o 
  -3  11   4        6.44       15.27      3.40 o 
  -2  11   4     1619.30     1674.67     28.53 o 
  -1  11   4      539.50      562.56     13.42 o 
   0  11   4     3913.76     4090.00     63.93 o 
   1  11   4      366.96      399.45     11.45 o 
   2  11   4        3.51       14.27      4.21 o 
   3  11   4        0.98       10.05      2.78 o 
   4  11   4     8480.60     8506.51    100.89 o 
   5  11   4      370.94      389.10     13.87 o 
   6  11   4      243.50      251.44      9.46 o 
   7  11   4      319.17      307.60     10.42 o 
   8  11   4      177.81      196.92      7.56 o 
   9  11   4       27.71       27.40      3.25 o 
  10  11   4       24.66       24.91      3.19 o 
  11  11   4       18.86       24.94      4.99 o 
  12  11   4      398.96      442.97     17.61 o 
 -12  12   4        7.70        5.47      2.35 o 
 -11  12   4       26.47       28.55      4.54 o 
 -10  12   4       39.73       39.07      3.73 o 
  -9  12   4      368.51      340.29     10.02 o 
  -8  12   4        3.89        5.40      2.20 o 
  -7  12   4     4109.18     4306.01     45.31 o 
  -6  12   4        9.30       14.90      2.88 o 
  -5  12   4    24916.34    24670.80    447.19 o 
  -4  12   4       66.47       62.92      4.43 o 
  -3  12   4    18960.38    20134.80    188.51 o 
  -2  12   4       95.89      111.14      5.47 o 
  -1  12   4     4455.09     4521.67     73.49 o 
   0  12   4      131.55      127.55      6.22 o 
   1  12   4     7111.41     7173.92    130.63 o 
   2  12   4      220.79      204.98      7.77 o 
   3  12   4     4973.82     5060.54     96.42 o 
   4  12   4       62.32       67.63      5.20 o 
   5  12   4     9896.60     9858.42    204.15 o 
   6  12   4      458.64      457.96     13.54 o 
   7  12   4    20478.66    20669.40    364.46 o 
   8  12   4       21.82       24.53      3.41 o 
   9  12   4     2841.90     3005.26     47.10 o 
  10  12   4        2.91        2.14      2.76 o 
  11  12   4       75.30       88.41      6.37 o 
 -11  13   4      643.24      534.79    177.09 o 
 -10  13   4      500.11      466.37     14.27 o 
  -9  13   4      402.62      434.43     13.36 o 
  -8  13   4     1510.31     1477.56     30.86 o 
  -7  13   4        6.36        9.42      2.92 o 
  -6  13   4     6148.29     5984.18     46.75 o 
  -5  13   4       81.92       92.52      5.38 o 
  -4  13   4     1349.00     1410.68     21.08 o 
  -3  13   4       13.74       21.21      2.77 o 
  -2  13   4      239.45      245.24      8.67 o 
  -1  13   4      401.89      427.31     13.17 o 
   0  13   4      892.47      819.35     17.13 o 
   1  13   4     3319.11     3448.14     36.10 o 
   2  13   4     3981.80     3778.26     80.50 o 
   3  13   4     1640.93     1682.29     40.59 o 
   4  13   4     1859.30     1684.62     34.51 o 
   5  13   4       21.59       26.07      4.05 o 
   6  13   4     3330.55     3275.95     55.95 o 
   7  13   4      111.82      110.75      6.51 o 
   8  13   4      158.47      185.04      8.40 o 
   9  13   4      136.12      130.48      8.67 o 
  10  13   4     1050.12      991.23     39.50 o 
 -10  14   4     1686.20     1898.21     74.34 o 
  -9  14   4      153.40      137.45      7.84 o 
  -8  14   4      624.38      685.76     20.67 o 
  -7  14   4      473.22      506.27     12.44 o 
  -6  14   4      163.05      173.74      7.31 o 
  -5  14   4        9.09       13.55      2.64 o 
  -4  14   4      106.51      133.22      6.36 o 
  -3  14   4      402.16      453.21     10.75 o 
  -2  14   4      696.02      700.37     16.84 o 
  -1  14   4       55.08       67.14      5.99 o 
   0  14   4     2617.93     2860.48     37.63 o 
   1  14   4      307.39      322.55     12.39 o 
   2  14   4     3698.74     3807.16     82.39 o 
   3  14   4       24.85       36.36      4.98 o 
   4  14   4     1521.40     1577.83     33.03 o 
   5  14   4      115.24      105.83      6.96 o 
   6  14   4        3.28        8.14      3.39 o 
   7  14   4       10.36        3.33      2.62 o 
   8  14   4     1378.67     1374.33     37.04 o 
   9  14   4      164.36      219.47     20.23 o 
 -10  15   4      453.59      409.42     18.99 o 
  -9  15   4      340.59      311.21     12.48 o 
  -8  15   4      425.44      426.05     14.78 o 
  -7  15   4       62.60       70.26      4.70 o 
  -6  15   4     2113.88     2104.65     40.46 o 
  -5  15   4      235.52      230.55      7.99 o 
  -4  15   4     2003.49     2024.39     39.96 o 
  -3  15   4      373.54      410.01     10.26 o 
  -2  15   4     1062.01      986.30     17.26 o 
  -1  15   4      902.41      868.80     17.77 o 
   0  15   4      291.04      310.03      9.97 o 
   1  15   4       64.27       59.98      5.66 o 
   2  15   4     1961.63     2006.48     40.66 o 
   3  15   4       41.60       43.00      4.20 o 
   4  15   4      189.36      184.81      8.64 o 
   5  15   4      185.76      204.12      8.67 o 
   6  15   4     1991.30     1928.93     52.69 o 
   7  15   4       12.93       20.17      4.50 o 
   8  15   4      480.35      490.07     17.48 o 
  -8  16   4       15.57       11.68      2.63 o 
  -7  16   4     1453.07     1438.85     26.47 o 
  -6  16   4      541.04      534.97     14.83 o 
  -5  16   4     3086.51     3052.09     82.11 o 
  -4  16   4       65.43       66.57      4.55 o 
  -3  16   4     3366.60     3373.27     35.61 o 
  -2  16   4      220.54      227.00      9.74 o 
  -1  16   4       95.36       94.63      5.83 o 
   0  16   4     1371.80     1530.93     25.09 o 
   1  16   4        8.68       12.11      4.44 o 
   2  16   4        6.75        8.85      2.75 o 
   3  16   4     1419.04     1434.43     21.96 o 
   4  16   4      101.02       90.64      6.70 o 
   5  16   4     3211.37     3296.33     46.90 o 
   6  16   4      252.12      268.69     14.01 o 
   7  16   4     2046.02     2156.37     34.28 o 
  -7  17   4      615.84      577.40     30.41 o 
  -6  17   4       95.15      101.46      7.24 o 
  -5  17   4      255.83      251.44      9.90 o 
  -4  17   4       61.42       73.26      5.08 o 
  -3  17   4      169.23      171.54      9.86 o 
  -2  17   4       61.40       54.26      6.19 o 
  -1  17   4      512.68      514.04     21.56 o 
   0  17   4       79.28       79.53     11.92 o 
   1  17   4     4684.45     4812.11     51.26 o 
   2  17   4      548.20      555.44     12.24 o 
   3  17   4     5837.19     5641.57     68.02 o 
   4  17   4        8.23       22.47      3.85 o 
   5  17   4       44.31       55.04      4.94 o 
   6  17   4       15.39       11.37      2.49 o 
  -5  18   4        0.52        2.72      3.49 o 
  -4  18   4       31.49       29.70      6.04 o 
  -3  18   4        4.93        5.11      2.25 o 
  -2  18   4     2987.19     3184.51    163.99 o 
  -1  18   4      100.84      118.51      9.07 o 
   0  18   4     4995.31     5090.28     64.51 o 
   1  18   4        7.01        8.12      5.82 o 
   2  18   4     2639.37     2258.52    354.67 o 
   3  18   4        2.85        2.97      3.56 o 
   4  18   4      584.60      512.47     15.06 o 
   0  19   4        9.61        6.55      3.45 o 
 -15   1   5       38.06       52.26      9.17 o 
 -14   1   5     2948.55     3357.23     46.17 o 
 -13   1   5      146.33      148.11      6.91 o 
 -12   1   5     3353.82     3449.75     32.49 o 
 -11   1   5      652.51      628.59     13.85 o 
 -10   1   5     2168.68     2209.52     38.65 o 
  -9   1   5      294.98      288.24      8.76 o 
  -8   1   5    18493.33    17924.47    157.70 o 
  -7   1   5        7.22        4.88      3.73 o 
  -6   1   5     6784.80     6560.22     72.64 o 
  -5   1   5       21.03       20.31      3.43 o 
  -4   1   5    45479.80    46924.18    373.18 o 
  -3   1   5      744.50      847.37     17.97 o 
  -2   1   5    16729.86    16936.89    224.19 o 
  -1   1   5      840.02      906.38     15.19 o 
   0   1   5    85330.03    79381.15    858.51 o 
   1   1   5      140.33      164.11      6.17 o 
   2   1   5    44878.26    42358.54    505.55 o 
   3   1   5     1482.06     1429.99     21.05 o 
   4   1   5    28565.78    26672.95    244.79 o 
   5   1   5       57.70       53.72      5.08 o 
   6   1   5      106.08      194.75      9.18 o 
   7   1   5       42.64       45.37      5.62 o 
   8   1   5     4562.45     4387.91     59.61 o 
   9   1   5      190.20      195.33     10.16 o 
  10   1   5      291.40      275.70      8.86 o 
  11   1   5        7.62       10.81      2.76 o 
  12   1   5     5213.49     5145.24     40.41 o 
  13   1   5      118.11      110.65      7.22 o 
  14   1   5     3693.37     3907.95    199.72 o 
 -15   2   5     1461.11     1588.59     80.42 o 
 -14   2   5      598.68      615.21     17.43 o 
 -13   2   5        3.79       10.55      3.79 o 
 -12   2   5      104.89      117.23      5.75 o 
 -11   2   5     5618.40     5331.69     82.50 o 
 -10   2   5        0.03       -3.19     10.67 o 
  -9   2   5    29412.71    27622.07    197.88 o 
  -8   2   5      136.43      150.39      6.68 o 
  -7   2   5    17176.56    16643.86    176.57 o 
  -6   2   5      997.15      998.75     17.47 o 
  -5   2   5     1643.07     1616.37     30.70 o 
  -4   2   5       38.89       85.12      6.46 o 
  -3   2   5     3471.73     3422.88     46.08 o 
  -2   2   5     4779.41     4852.63     70.46 o 
  -1   2   5    15662.07    15656.11    216.54 o 
   0   2   5      246.97      233.72      9.63 o 
   1   2   5    55470.78    53463.65   1012.22 o 
   2   2   5     3916.22     3883.81     80.22 o 
   3   2   5    64823.80    58904.11    984.03 o 
   4   2   5     1917.33     1998.13     40.84 o 
   5   2   5     5077.11     4850.67     69.53 o 
   6   2   5       36.74       38.97      4.46 o 
   7   2   5      558.27      566.78     19.44 o 
   8   2   5      522.54      526.68     11.45 o 
   9   2   5      947.59      951.49     16.44 o 
  10   2   5     2051.41     1927.11     29.08 o 
  11   2   5     5846.98     5307.40     59.80 o 
  12   2   5      589.71      552.69     14.55 o 
  13   2   5     4064.76     3792.47     49.89 o 
  14   2   5      220.57      221.98     12.23 o 
 -15   3   5     1307.06     1444.53     35.97 o 
 -14   3   5      102.64      103.58      6.49 o 
 -13   3   5     1711.72     1737.54     24.29 o 
 -12   3   5       36.37       49.57      4.48 o 
 -11   3   5      494.99      507.49     12.19 o 
 -10   3   5     4478.22     4448.90     53.10 o 
  -9   3   5       35.01       41.90      4.64 o 
  -8   3   5     3513.89     3709.63     47.47 o 
  -7   3   5      186.27      202.54      9.32 o 
  -6   3   5    34130.09    33986.12    461.23 o 
  -5   3   5     5709.51     5488.11     65.55 o 
  -4   3   5     2211.74     1920.56     49.80 o 
  -3   3   5     5827.26     5645.35     70.89 o 
  -2   3   5    11039.62    10618.79    148.27 o 
  -1   3   5     4936.53     4527.31    119.74 o 
   0   3   5      300.52      339.98     11.26 o 
   1   3   5     1794.82     1614.93     23.54 o 
   2   3   5    27943.13    28269.83    352.90 o 
   3   3   5     5712.69     5925.65     79.66 o 
   4   3   5    19396.45    19376.96    263.43 o 
   5   3   5     2056.94     2022.84     40.44 o 
   6   3   5    49713.94    48031.27    567.70 o 
   7   3   5     8107.30     7922.57    114.76 o 
   8   3   5     4509.59     4345.06     73.25 o 
   9   3   5     3106.54     3087.81     56.62 o 
  10   3   5     2670.95     2619.24     33.17 o 
  11   3   5      539.48      513.88     14.81 o 
  12   3   5     3740.17     3482.58     56.42 o 
  13   3   5      140.46      133.01      6.20 o 
  14   3   5     1645.86     1707.82     30.94 o 
 -15   4   5      137.02      182.01     11.37 o 
 -14   4   5     1174.98     1219.39     21.96 o 
 -13   4   5      339.30      315.11      8.75 o 
 -12   4   5     2254.31     2193.94     26.92 o 
 -11   4   5      213.47      200.83      8.37 o 
 -10   4   5      522.92      478.05     11.56 o 
  -9   4   5       46.42       82.34      6.70 o 
  -8   4   5     2762.71     2644.84     37.52 o 
  -7   4   5     4470.87     4444.99     45.21 o 
  -6   4   5     1644.91     1518.34     17.57 o 
  -5   4   5    26720.86    26832.59    214.79 o 
  -4   4   5     3415.74     3188.03     49.11 o 
  -3   4   5       44.98       80.18      5.61 o 
  -2   4   5     1812.35     2257.93     34.86 o 
  -1   4   5     2596.44     2332.01     50.14 o 
   0   4   5     4679.46     4794.27    165.41 o 
   1   4   5     7570.03     7353.53    172.39 o 
   2   4   5        2.06       13.01      3.32 o 
   3   4   5     3259.58     2967.18     43.06 o 
   4   4   5       56.24       45.11      3.87 o 
   5   4   5     7475.25     6870.16     79.69 o 
   6   4   5     2297.80     2232.64     48.32 o 
   7   4   5     2220.23     2094.03     41.34 o 
   8   4   5     3547.03     3446.15     61.88 o 
   9   4   5     2255.86     2092.49     29.09 o 
  10   4   5      118.85      130.05      6.67 o 
  11   4   5     2726.54     2695.60     52.60 o 
  12   4   5      896.31      881.57     17.52 o 
  13   4   5     1617.23     1457.39     48.00 o 
  14   4   5      124.10      119.05      7.92 o 
 -15   5   5        1.87        9.48      4.90 o 
 -14   5   5       71.00       62.77      6.48 o 
 -13   5   5       47.66       32.77      4.22 o 
 -12   5   5      946.97      972.48     16.40 o 
 -11   5   5      267.78      259.53      9.24 o 
 -10   5   5    11916.34    11432.31    161.34 o 
  -9   5   5      740.69      712.11     12.03 o 
  -8   5   5    15837.55    15843.49    172.14 o 
  -7   5   5      438.78      464.60     11.25 o 
  -6   5   5    30246.61    30659.80    298.48 o 
  -5   5   5     2947.24     3324.49     40.23 o 
  -4   5   5      275.42      456.12     12.37 o 
  -3   5   5     1547.28     1738.23     45.83 o 
  -2   5   5     6512.54     6584.09    138.14 o 
  -1   5   5     1448.32     1502.18     28.33 o 
   0   5   5     2288.01     2487.75     88.97 o 
   1   5   5    13562.86    14201.58    324.55 o 
   2   5   5    43726.32    42595.13   1104.94 o 
   3   5   5     3501.63     4086.32     70.85 o 
   4   5   5    24041.09    22763.74    166.70 o 
   5   5   5     5198.25     4815.35     62.37 o 
   6   5   5    17475.92    17381.93    154.41 o 
   7   5   5     1526.20     1565.32     21.18 o 
   8   5   5     1150.09     1143.40     18.30 o 
   9   5   5      288.08      345.08     11.09 o 
  10   5   5     6282.24     5939.06     74.12 o 
  11   5   5       10.86       20.66      4.42 o 
  12   5   5     5314.65     5136.88    226.20 o 
  13   5   5      107.11       92.43      6.54 o 
  14   5   5     1829.24     1865.72     30.65 o 
 -14   6   5     1061.23     1073.98     29.55 o 
 -13   6   5      247.67      227.32      9.35 o 
 -12   6   5     4755.06     4448.88     91.43 o 
 -11   6   5      569.07      543.19     13.23 o 
 -10   6   5     1011.00      992.55     16.60 o 
  -9   6   5     3206.27     3100.34     34.82 o 
  -8   6   5     8376.71     8197.19    105.73 o 
  -7   6   5    12923.67    12803.63    150.51 o 
  -6   6   5      236.68      194.26      6.50 o 
  -5   6   5     8143.42     8497.95    122.09 o 
  -4   6   5      401.05      742.30     18.14 o 
  -3   6   5    16360.39    16593.23    322.95 o 
  -2   6   5      249.32      510.17     21.50 o 
  -1   6   5    19154.65    20847.82    352.76 o 
   0   6   5    55053.60    63670.27   1982.47 o 
   1   6   5      401.99      388.45     19.25 o 
   2   6   5     5724.03     5658.65     98.75 o 
   3   6   5     2276.30     2249.56     53.01 o 
   4   6   5     3971.74     3857.84     71.68 o 
   5   6   5    15220.99    13956.35    197.69 o 
   6   6   5     1987.71     1931.74     57.88 o 
   7   6   5     1127.61     1101.05     20.58 o 
   8   6   5     5310.53     5382.08     96.78 o 
   9   6   5     1704.03     1528.27     25.48 o 
  10   6   5     3644.44     3437.32     41.67 o 
  11   6   5     2015.44     1848.81     42.32 o 
  12   6   5     1522.50     1415.87     25.30 o 
  13   6   5      313.30      303.88     18.58 o 
 -14   7   5       33.34       51.42      6.47 o 
 -13   7   5     8378.48     8304.12    112.80 o 
 -12   7   5      190.98      209.55     11.05 o 
 -11   7   5     4012.44     3861.62     53.57 o 
 -10   7   5       11.19        8.84      2.41 o 
  -9   7   5     1449.49     1398.60     23.77 o 
  -8   7   5      129.67      114.21      5.68 o 
  -7   7   5     7577.44     7453.00    103.19 o 
  -6   7   5      261.02      310.88      9.80 o 
  -5   7   5     2260.24     2112.35     40.69 o 
  -4   7   5      259.48      236.66      7.57 o 
  -3   7   5      471.27      915.91     26.07 o 
  -2   7   5    11617.28    11823.02    120.80 o 
  -1   7   5    14460.07    14741.95    238.20 o 
   0   7   5     1211.74     1719.40     53.11 o 
   1   7   5    22794.60    27441.14    507.34 o 
   2   7   5      484.81      515.43     12.39 o 
   3   7   5     3031.75     2962.43     54.01 o 
   4   7   5     6864.70     7172.15    257.99 o 
   5   7   5     9930.93     9546.48    283.55 o 
   6   7   5        7.74       10.80      5.33 o 
   7   7   5    13549.62    13225.28    296.83 o 
   8   7   5     1729.29     1654.19     37.29 o 
   9   7   5     6989.36     7047.95    150.11 o 
  10   7   5       86.02       86.38      6.56 o 
  11   7   5     3083.70     3079.82     39.91 o 
  12   7   5        5.25        8.88      2.57 o 
  13   7   5       34.12       50.79     16.10 o 
 -14   8   5     2571.69     2561.85     53.77 o 
 -13   8   5      109.41      125.16     10.39 o 
 -12   8   5     3910.72     3799.40     77.53 o 
 -11   8   5      275.06      257.89     12.40 o 
 -10   8   5      559.06      510.19     14.99 o 
  -9   8   5      881.75      869.28     14.88 o 
  -8   8   5     2099.42     2014.75     32.90 o 
  -7   8   5     7830.64     7535.64    111.86 o 
  -6   8   5     8900.45     8693.25    184.33 o 
  -5   8   5     1336.21     1313.36     23.20 o 
  -4   8   5     2676.09     2526.33     91.91 o 
  -3   8   5       72.31       58.66      5.09 o 
  -2   8   5     7414.61     7213.90    146.69 o 
  -1   8   5     1538.32     1629.24     45.67 o 
   0   8   5    11203.05    11752.24    366.41 o 
   1   8   5      755.40      730.61     22.86 o 
   2   8   5     2606.94     2600.63     54.29 o 
   3   8   5     3810.99     3429.29     61.51 o 
   4   8   5     1880.35     1624.56     30.68 o 
   5   8   5     7948.02     7719.25    192.56 o 
   6   8   5      878.79      842.57     27.97 o 
   7   8   5       23.32       33.30      3.90 o 
   8   8   5      456.49      553.56     13.66 o 
   9   8   5     2548.42     2633.63     35.15 o 
  10   8   5     6193.00     6265.81     76.83 o 
  11   8   5     2817.89     2672.11     42.34 o 
  12   8   5      175.85      153.66      7.95 o 
  13   8   5      403.35      406.21     11.69 o 
 -14   9   5      153.37      189.39     13.16 o 
 -13   9   5      149.15      130.64      7.77 o 
 -12   9   5       42.18       46.55      6.14 o 
 -11   9   5      180.49      207.01     10.75 o 
 -10   9   5      239.36      263.58     11.37 o 
  -9   9   5       35.51       55.63      6.08 o 
  -8   9   5     2895.49     2874.03     36.79 o 
  -7   9   5     6882.65     6560.96    113.49 o 
  -6   9   5      245.13      273.33      8.24 o 
  -5   9   5      401.39      429.46     13.59 o 
  -4   9   5      321.04      311.59     11.56 o 
  -3   9   5        5.62       28.24      7.18 o 
  -2   9   5       25.59       56.15      8.71 o 
  -1   9   5      265.03      237.88     12.21 o 
   0   9   5     1538.74     1736.95     42.09 o 
   1   9   5       15.06       48.59      6.05 o 
   2   9   5        5.33       24.28      6.98 o 
   3   9   5     7927.44     8206.11    103.77 o 
   4   9   5     2481.39     2555.52     39.99 o 
   5   9   5     1827.52     1853.01     23.48 o 
   6   9   5      175.81      186.35      7.45 o 
   7   9   5      596.60      587.12     17.25 o 
   8   9   5      535.40      545.15     14.51 o 
   9   9   5      458.45      460.90     17.42 o 
  10   9   5      285.59      281.63     10.77 o 
  11   9   5      442.41      474.21     12.28 o 
  12   9   5      177.77      190.11      7.59 o 
 -13  10   5       30.00       35.76      5.42 o 
 -12  10   5     4376.26     4066.27    471.00 o 
 -11  10   5       66.18       61.57      7.19 o 
 -10  10   5     2326.97     2285.80     47.07 o 
  -9  10   5      120.14      125.01      6.33 o 
  -8  10   5     2825.77     2885.53     46.45 o 
  -7  10   5       12.94       22.38      3.21 o 
  -6  10   5     3654.71     3609.71     81.25 o 
  -5  10   5       14.83       21.42      4.94 o 
  -4  10   5    17241.29    16488.38    179.07 o 
  -3  10   5      100.89      102.15      5.57 o 
  -2  10   5    43571.30    45675.85    651.48 o 
  -1  10   5       98.47       98.74      6.33 o 
   0  10   5     4051.03     4143.59    142.05 o 
   1  10   5      554.43      606.34     17.81 o 
   2  10   5    14230.48    14223.30    262.94 o 
   3  10   5      452.87      441.42      9.96 o 
   4  10   5      449.72      458.86      9.68 o 
   5  10   5      160.89      154.40     10.91 o 
   6  10   5    16296.81    15827.01    188.33 o 
   7  10   5      128.86      146.91      8.63 o 
   8  10   5    11116.39    11516.03     77.82 o 
   9  10   5      121.56      130.98      6.58 o 
  10  10   5     5572.13     5825.91    107.09 o 
  11  10   5      199.83      184.05      9.03 o 
  12  10   5      651.81      680.45     18.43 o 
 -13  11   5     2483.06     1918.01    562.88 o 
 -12  11   5       36.84       37.16      6.41 o 
 -11  11   5     3474.38     3266.83     66.24 o 
 -10  11   5      129.65      123.85      7.25 o 
  -9  11   5      907.13      856.58     17.34 o 
  -8  11   5        5.48       10.78      2.85 o 
  -7  11   5       34.16       35.80      5.74 o 
  -6  11   5       55.10       62.85      4.69 o 
  -5  11   5    10606.63    10317.72    161.01 o 
  -4  11   5      240.53      225.34      8.67 o 
  -3  11   5    12855.21    13561.57    211.80 o 
  -2  11   5        8.39       14.39      4.43 o 
  -1  11   5     8864.00     9418.13    229.37 o 
   0  11   5       19.57       19.81      3.65 o 
   1  11   5     5223.36     5766.56     90.72 o 
   2  11   5       55.91       54.22      6.55 o 
   3  11   5      592.51      513.85     11.68 o 
   4  11   5       82.37      145.26     11.10 o 
   5  11   5      254.09      332.10      9.15 o 
   6  11   5      398.35      437.99     11.54 o 
   7  11   5     6532.13     6596.09    108.95 o 
   8  11   5      146.79      169.19      7.62 o 
   9  11   5     5244.19     5236.25    142.30 o 
  10  11   5      119.37      130.17      5.96 o 
  11  11   5     1618.26     1531.48     29.80 o 
 -12  12   5       22.32       27.03      4.59 o 
 -11  12   5       98.12       99.95      7.35 o 
 -10  12   5        3.97       15.82      2.99 o 
  -9  12   5      298.20      282.18     13.08 o 
  -8  12   5       43.03       39.60      4.08 o 
  -7  12   5      417.39      462.38     11.17 o 
  -6  12   5     1795.75     1839.29     22.03 o 
  -5  12   5      191.79      204.38      7.28 o 
  -4  12   5     3061.83     3066.98     49.05 o 
  -3  12   5       39.46       46.42      5.37 o 
  -2  12   5       28.62       31.07      5.50 o 
  -1  12   5       67.38       69.23      7.56 o 
   0  12   5       18.68       20.15      2.85 o 
   1  12   5      988.60     1021.08     20.79 o 
   2  12   5      141.80      172.45     10.02 o 
   3  12   5      943.24     1000.01     17.32 o 
   4  12   5      355.41      342.86     10.17 o 
   5  12   5       31.77       40.16      4.06 o 
   6  12   5       21.73       41.56      4.57 o 
   7  12   5       97.13      107.73      5.85 o 
   8  12   5      388.16      347.62      9.96 o 
   9  12   5        2.58        5.86      2.36 o 
  10  12   5      491.44      446.69     16.51 o 
  11  12   5       62.96       64.30      5.24 o 
 -11  13   5     1830.82     1809.56     57.15 o 
 -10  13   5       62.34       67.61      4.70 o 
  -9  13   5      183.22      185.32      6.94 o 
  -8  13   5      223.94      216.25      8.10 o 
  -7  13   5      178.72      154.19      6.11 o 
  -6  13   5     1471.20     1531.13     18.16 o 
  -5  13   5     3862.20     3703.78     48.02 o 
  -4  13   5      808.30      865.27     15.55 o 
  -3  13   5     4365.07     4808.31     83.22 o 
  -2  13   5      887.63      903.85     19.17 o 
  -1  13   5     1698.46     1827.96     39.48 o 
   0  13   5      533.61      549.46     13.29 o 
   1  13   5      597.93      588.41     16.41 o 
   2  13   5      463.33      501.00     13.91 o 
   3  13   5      448.47      488.63     19.83 o 
   4  13   5     1015.05     1056.32     19.75 o 
   5  13   5      626.54      717.38     16.22 o 
   6  13   5      395.59      396.97     13.27 o 
   7  13   5     5731.60     5988.34     61.62 o 
   8  13   5      326.98      385.08     11.49 o 
   9  13   5     3395.91     3484.82     39.78 o 
  10  13   5      788.08      644.85     21.65 o 
 -10  14   5     3045.93     3191.13     42.87 o 
  -9  14   5      102.99       95.02      5.38 o 
  -8  14   5      710.59      661.31     15.66 o 
  -7  14   5       11.99        8.79      2.49 o 
  -6  14   5      233.14      179.27      7.65 o 
  -5  14   5      318.38      350.15      8.67 o 
  -4  14   5    10683.50    10753.66     63.47 o 
  -3  14   5       11.18       21.60      2.64 o 
  -2  14   5     6011.75     6040.70     57.11 o 
  -1  14   5      377.30      393.68     11.36 o 
   0  14   5     5288.76     5480.49    100.95 o 
   1  14   5        2.11       15.74      5.38 o 
   2  14   5      551.69      534.06     16.06 o 
   3  14   5       48.21       56.18      5.24 o 
   4  14   5      179.54      185.90      9.12 o 
   5  14   5      102.85      117.22      7.18 o 
   6  14   5     2099.19     2278.58     63.30 o 
   7  14   5        2.11        3.99      2.98 o 
   8  14   5     7027.87     6619.06     71.50 o 
   9  14   5        9.73       11.86      3.61 o 
  -9  15   5       18.86       16.47      3.24 o 
  -8  15   5     1716.05     1740.57     30.18 o 
  -7  15   5     1527.58     1647.47     37.02 o 
  -6  15   5     1370.94     1388.23     50.50 o 
  -5  15   5       32.68       38.07      3.55 o 
  -4  15   5      248.40      287.39      9.21 o 
  -3  15   5       66.78       64.18      6.25 o 
  -2  15   5      281.61      256.54      8.37 o 
  -1  15   5     1562.87     1591.14     22.04 o 
   0  15   5     1094.16     1137.08     22.96 o 
   1  15   5       22.77       38.70      6.26 o 
   2  15   5     4126.73     4466.15     56.76 o 
   3  15   5      156.48      185.42      8.80 o 
   4  15   5     2001.26     2166.12     28.19 o 
   5  15   5      317.21      320.26     11.83 o 
   6  15   5      827.94      900.22     32.31 o 
   7  15   5        1.19       12.38      3.29 o 
   8  15   5       28.71       25.10      4.61 o 
  -8  16   5      291.43      289.67      9.65 o 
  -7  16   5     1580.73     1591.33     30.99 o 
  -6  16   5        0.19        2.74      2.70 o 
  -5  16   5     1965.59     1989.31     32.85 o 
  -4  16   5      390.47      373.82      9.97 o 
  -3  16   5      727.50      751.70     14.23 o 
  -2  16   5       70.74       64.67      5.88 o 
  -1  16   5      449.64      457.03     11.99 o 
   0  16   5      238.35      263.98     11.97 o 
   1  16   5     2053.34     2226.21     31.32 o 
   2  16   5      420.71      445.15     12.59 o 
   3  16   5     4586.63     4825.62     45.48 o 
   4  16   5      318.08      356.03     12.11 o 
   5  16   5     4070.65     4200.25     56.47 o 
   6  16   5      114.80      133.11      9.92 o 
   7  16   5      289.48      245.50     22.73 o 
  -7  17   5       22.12       21.76      5.91 o 
  -6  17   5       66.21       75.47      6.15 o 
  -5  17   5      584.28      572.93     18.69 o 
  -4  17   5      324.86      341.57      9.92 o 
  -3  17   5     1463.88     1398.25     25.89 o 
  -2  17   5      104.52      113.89      8.23 o 
  -1  17   5      329.75      315.35     16.80 o 
   0  17   5        3.15        3.42      3.50 o 
   1  17   5       88.45      101.80      6.79 o 
   2  17   5       87.09      103.10      5.43 o 
   3  17   5       54.74       37.47      4.90 o 
   4  17   5      295.41      301.83     13.32 o 
   5  17   5      840.11      829.72     20.37 o 
   6  17   5       58.14       68.88      5.49 o 
  -5  18   5      689.82      657.38     23.38 o 
  -4  18   5       21.35       20.54      5.03 o 
  -3  18   5       38.91       29.60      3.49 o 
  -2  18   5      791.71      739.96     61.35 o 
  -1  18   5     1336.89     1263.40     31.98 o 
   0  18   5     1649.71     1514.14     99.99 o 
   1  18   5      639.15      637.34     46.16 o 
   2  18   5      993.93      933.55     32.23 o 
   3  18   5      687.01      654.51     29.06 o 
   4  18   5       22.27       15.21      4.37 o 
 -15   0   6      129.06      151.65     19.98 o 
 -14   0   6     5067.87     5314.72    139.49 o 
 -13   0   6      105.89      109.03      8.53 o 
 -12   0   6     1563.57     1548.85     30.64 o 
 -11   0   6       20.50       16.29      4.74 o 
 -10   0   6      662.83      658.08     16.96 o 
  -9   0   6        4.86        4.72     10.95 o 
  -8   0   6     1097.21      985.79     27.24 o 
  -7   0   6        0.78       -0.25      3.05 o 
  -6   0   6    92800.48    89397.58    281.65 o 
  -5   0   6        5.78        4.22      3.60 o 
  -4   0   6    63167.55    63211.23    429.03 o 
  -3   0   6       20.55       32.41      4.94 o 
  -2   0   6   113072.95    99265.46   1412.87 o 
  -1   0   6       46.32       75.99      5.98 o 
   0   0   6    85683.48    85878.60    898.73 o 
   1   0   6      166.80      174.10     10.75 o 
   2   0   6    35382.72    35024.05    334.17 o 
   3   0   6      866.37      810.36     24.29 o 
   4   0   6    10423.72     9457.97    173.69 o 
   5   0   6      451.16      416.65     14.31 o 
   6   0   6    24965.21    22994.83    394.79 o 
   7   0   6      262.25      246.95     13.88 o 
   8   0   6    12455.76    13166.77    352.94 o 
   9   0   6     1294.11     1259.02     41.00 o 
  10   0   6     2284.87     2257.33     36.42 o 
  11   0   6       41.68       43.98      5.62 o 
  12   0   6     6224.71     6504.94    119.46 o 
  13   0   6      158.57      153.18     11.36 o 
  14   0   6     1707.06     1588.63     43.71 o 
 -15   1   6     1146.48     1431.20     93.42 o 
 -14   1   6       15.73       17.92      4.73 o 
 -13   1   6      210.29      226.83      8.91 o 
 -12   1   6      350.63      329.40      9.38 o 
 -11   1   6     3291.36     3033.28     27.35 o 
 -10   1   6      236.55      253.98      9.15 o 
  -9   1   6     1029.53     1021.98     19.36 o 
  -8   1   6      159.26      156.34      8.97 o 
  -7   1   6    13786.22    13592.31    121.30 o 
  -6   1   6      375.76      385.42     12.00 o 
  -5   1   6    40215.39    38279.00    227.73 o 
  -4   1   6       77.66      108.79      7.64 o 
  -3   1   6    31045.01    29237.31    231.82 o 
  -2   1   6      133.79      130.46      5.41 o 
  -1   1   6       46.05      117.09     10.00 o 
   0   1   6     3775.92     3867.56     32.97 o 
   1   1   6     6513.97     6833.63     57.59 o 
   2   1   6      977.44      939.16     19.73 o 
   3   1   6    19392.71    18143.17    139.08 o 
   4   1   6     2187.33     2119.23     38.12 o 
   5   1   6    32947.14    32012.14    530.78 o 
   6   1   6       49.87       64.34      4.12 o 
   7   1   6     3100.04     2860.53     60.02 o 
   8   1   6       69.18       76.88      6.75 o 
   9   1   6     2050.18     2088.80     43.26 o 
  10   1   6      283.08      271.99      9.75 o 
  11   1   6      207.29      233.69      8.38 o 
  12   1   6      172.28      165.49      7.53 o 
  13   1   6       67.84       72.55      5.68 o 
  14   1   6       93.95      100.54      8.95 o 
 -15   2   6        0.64        3.78      5.82 o 
 -14   2   6     1086.99     1167.62     23.76 o 
 -13   2   6      330.75      360.26     11.40 o 
 -12   2   6       30.17       37.88      3.43 o 
 -11   2   6     1493.10     1471.05     20.57 o 
 -10   2   6     1405.60     1511.20     28.03 o 
  -9   2   6     1387.15     1436.93     19.03 o 
  -8   2   6     4267.63     4173.54     43.60 o 
  -7   2   6     1408.62     1429.61     18.01 o 
  -6   2   6    24154.04    24926.01    189.28 o 
  -5   2   6      460.38      493.44     16.70 o 
  -4   2   6     2023.66     2109.35     32.77 o 
  -3   2   6     5272.88     5383.39     65.03 o 
  -2   2   6      675.20      626.35     12.57 o 
  -1   2   6     4175.90     4184.42     40.97 o 
   0   2   6       10.26       25.59      3.39 o 
   1   2   6      567.59      515.96     18.34 o 
   2   2   6    21413.35    21559.00    283.44 o 
   3   2   6     3986.71     4033.24     49.80 o 
   4   2   6      116.14       62.07      8.13 o 
   5   2   6      192.14      215.52      6.85 o 
   6   2   6    27070.19    27843.13    578.55 o 
   7   2   6     1436.98     1351.27     25.96 o 
   8   2   6       32.26       56.22      5.55 o 
   9   2   6     1401.76     1400.08     27.32 o 
  10   2   6      192.55      190.13      8.59 o 
  11   2   6     1054.15     1028.54     41.67 o 
  12   2   6      737.35      801.14     17.04 o 
  13   2   6      250.08      243.50      8.77 o 
  14   2   6        2.51        4.05      2.80 o 
 -15   3   6     4028.44     4671.24    115.39 o 
 -14   3   6      443.72      462.79     12.88 o 
 -13   3   6     6015.95     6202.59     79.02 o 
 -12   3   6        0.03       10.19      2.79 o 
 -11   3   6      816.76      833.35     16.67 o 
 -10   3   6     3820.40     3676.38     36.27 o 
  -9   3   6     3513.06     3516.11     46.03 o 
  -8   3   6     1700.42     1671.79     27.92 o 
  -7   3   6    17824.82    17262.00    139.31 o 
  -6   3   6      578.25      561.75     10.28 o 
  -5   3   6    32370.56    30042.96    288.89 o 
  -4   3   6      124.12      177.93     11.86 o 
  -3   3   6    22258.46    20178.39    363.44 o 
  -2   3   6       94.72       78.91      7.32 o 
  -1   3   6     5512.89     5393.37     58.91 o 
   0   3   6     1876.76     1770.74     48.88 o 
   1   3   6      979.93      935.07     21.92 o 
   2   3   6     4531.84     4611.39     67.58 o 
   3   3   6    10691.68    10008.64    170.99 o 
   4   3   6      586.56      627.45     17.41 o 
   5   3   6    29195.31    28537.00    701.47 o 
   6   3   6      435.78      444.14     13.21 o 
   7   3   6    31494.01    30654.23    462.95 o 
   8   3   6     1464.61     1402.76     19.19 o 
   9   3   6     1430.52     1417.68     26.33 o 
  10   3   6      543.08      557.00     16.19 o 
  11   3   6     1492.81     1410.59     24.80 o 
  12   3   6      616.64      563.52     14.30 o 
  13   3   6     1045.17      985.89     57.17 o 
  14   3   6      151.04      129.46     15.29 o 
 -15   4   6      340.59      378.25     21.71 o 
 -14   4   6     3358.89     3846.39     38.71 o 
 -13   4   6      437.32      434.75     10.90 o 
 -12   4   6      558.50      558.84     12.72 o 
 -11   4   6      727.82      721.95     14.41 o 
 -10   4   6     7035.50     7162.79     68.88 o 
  -9   4   6       19.64       22.16      3.33 o 
  -8   4   6    26120.44    25810.63    283.68 o 
  -7   4   6       78.39       81.81      4.06 o 
  -6   4   6     5504.24     5363.39     65.36 o 
  -5   4   6     6175.21     6757.52     70.64 o 
  -4   4   6    18828.34    17648.20    137.18 o 
  -3   4   6      259.45      257.05     10.90 o 
  -2   4   6       36.69       97.67      7.83 o 
  -1   4   6     5865.34     5641.39    143.42 o 
   0   4   6       13.18       40.29      5.19 o 
   1   4   6     9832.56     9803.65    208.17 o 
   2   4   6    57825.99    55645.13    895.59 o 
   3   4   6        7.45       15.33      3.97 o 
   4   4   6    12657.56    12179.36    132.86 o 
   5   4   6     3305.06     2901.41     63.31 o 
   6   4   6     4533.56     4529.38     75.86 o 
   7   4   6     2280.59     2307.31     24.69 o 
   8   4   6     4094.64     4186.94     75.85 o 
   9   4   6      680.31      661.00     14.47 o 
  10   4   6        3.80       26.94      8.25 o 
  11   4   6     2713.19     2618.20     54.89 o 
  12   4   6        8.50       17.05      3.06 o 
  13   4   6      614.98      524.35     28.95 o 
  14   4   6     2539.14     3080.64     52.73 o 
 -14   5   6     1984.89     2125.23     35.03 o 
 -13   5   6        0.88        2.74      2.59 o 
 -12   5   6      717.20      719.62     16.84 o 
 -11   5   6       23.69       22.31      3.09 o 
 -10   5   6     9020.98     8825.93     52.91 o 
  -9   5   6       53.54       83.13      7.13 o 
  -8   5   6     6747.33     6698.75     65.10 o 
  -7   5   6      154.20      209.09      8.60 o 
  -6   5   6     5001.84     5097.75     49.89 o 
  -5   5   6     3665.95     3938.00     39.64 o 
  -4   5   6     4761.18     4535.43     76.24 o 
  -3   5   6       41.82       43.18      7.02 o 
  -2   5   6    17499.40    17221.55    392.06 o 
  -1   5   6     4598.01     4493.07    120.51 o 
   0   5   6     3065.43     2866.49     65.78 o 
   1   5   6     6031.58     6079.73    237.58 o 
   2   5   6    64756.00    61249.79   1337.33 o 
   3   5   6     2716.66     3021.87     43.20 o 
   4   5   6    17585.24    16106.65    335.54 o 
   5   5   6       38.59      119.12     10.53 o 
   6   5   6      326.62      374.23     12.85 o 
   7   5   6     1971.83     2067.50     44.67 o 
   8   5   6    11853.01    11188.87    216.40 o 
   9   5   6     4450.01     4376.51     75.85 o 
  10   5   6    10522.95    10026.92    207.90 o 
  11   5   6     2156.02     2045.34     36.09 o 
  12   5   6     4130.18     4015.32    174.27 o 
  13   5   6        0.02        1.60      2.39 o 
 -14   6   6      747.40      803.83     22.45 o 
 -13   6   6     1968.46     2018.84     34.09 o 
 -12   6   6     1494.67     1518.75     27.35 o 
 -11   6   6     5032.28     4907.12    116.02 o 
 -10   6   6      169.10      158.24      7.36 o 
  -9   6   6     7977.32     7719.62     92.05 o 
  -8   6   6    14770.09    14571.58    203.66 o 
  -7   6   6      101.98      106.41      6.07 o 
  -6   6   6     1932.19     1941.61     36.95 o 
  -5   6   6     1039.65     1282.91     19.11 o 
  -4   6   6     3492.61     3196.41     51.99 o 
  -3   6   6     2518.63     2462.40     53.05 o 
  -2   6   6     2163.23     3016.67     48.54 o 
  -1   6   6    31567.13    35398.77    832.06 o 
   0   6   6     8153.20     9279.65    211.20 o 
   1   6   6    29389.83    33478.31    968.18 o 
   2   6   6     2716.75     2405.79     29.80 o 
   3   6   6     4504.46     4918.28     78.47 o 
   4   6   6    20237.43    19817.44    325.58 o 
   5   6   6        3.02       25.87      7.51 o 
   6   6   6     3928.57     3903.73     52.53 o 
   7   6   6     2040.40     2067.73     45.69 o 
   8   6   6     1734.23     1645.31     41.45 o 
   9   6   6     4631.96     4709.52     53.52 o 
  10   6   6      487.67      496.14     13.98 o 
  11   6   6     6044.58     5541.60    165.65 o 
  12   6   6      211.84      196.97      7.84 o 
  13   6   6      476.63      451.04     11.55 o 
 -14   7   6      501.86      441.42    143.07 o 
 -13   7   6     2540.97     2622.21     61.17 o 
 -12   7   6       98.31       97.09      7.63 o 
 -11   7   6        7.77        5.84      3.42 o 
 -10   7   6      960.23      872.76     16.20 o 
  -9   7   6     5043.97     4953.16     68.47 o 
  -8   7   6      951.01      936.85     19.27 o 
  -7   7   6     7209.28     7146.77     95.31 o 
  -6   7   6       38.89       26.14      5.43 o 
  -5   7   6     1049.07     1028.89     18.80 o 
  -4   7   6       12.49       27.77      5.86 o 
  -3   7   6      919.46      599.71     20.10 o 
  -2   7   6     4524.21     4211.37     69.20 o 
  -1   7   6     3390.10     3104.78    100.62 o 
   0   7   6     3151.40     4344.04     73.93 o 
   1   7   6     1572.96     1397.80     50.91 o 
   2   7   6      398.53      388.32     16.63 o 
   3   7   6     4685.21     4517.06     67.55 o 
   4   7   6     9622.69     8936.25    179.28 o 
   5   7   6     2295.03     2131.44     68.91 o 
   6   7   6      386.88      356.39     14.47 o 
   7   7   6     1357.19     1353.31     43.52 o 
   8   7   6       67.16       56.23      4.39 o 
   9   7   6     1470.11     1488.06     24.79 o 
  10   7   6      285.44      294.52     11.57 o 
  11   7   6      361.08      316.45     11.06 o 
  12   7   6        6.79       11.49      3.28 o 
  13   7   6      267.15      241.80     12.06 o 
 -14   8   6      141.86      102.19     31.24 o 
 -13   8   6     1187.74     1278.40     49.18 o 
 -12   8   6        0.84        8.14      4.40 o 
 -11   8   6     3829.52     3567.20    104.08 o 
 -10   8   6       98.12       79.69      5.61 o 
  -9   8   6     8841.77     8717.69    112.36 o 
  -8   8   6      541.84      545.11     14.00 o 
  -7   8   6    13594.96    13553.87    232.59 o 
  -6   8   6     2912.55     2934.44     55.36 o 
  -5   8   6     2332.08     2529.03     66.24 o 
  -4   8   6      637.41      637.23     17.98 o 
  -3   8   6     4249.94     4180.57     59.36 o 
  -2   8   6       44.79       36.82      5.33 o 
  -1   8   6     8432.76     9261.88    297.90 o 
   0   8   6      811.60      959.21     31.67 o 
   1   8   6    16444.29    16778.20    291.99 o 
   2   8   6     1391.32     1390.47     38.58 o 
   3   8   6    20151.03    19969.60    386.66 o 
   4   8   6      770.78      853.31     23.51 o 
   5   8   6    10957.08    10998.29    205.56 o 
   6   8   6     1446.84     1484.29     27.02 o 
   7   8   6     1764.12     1670.22     26.51 o 
   8   8   6        6.50        8.01      2.77 o 
   9   8   6     6702.71     6267.28     65.21 o 
  10   8   6      694.88      710.40     25.89 o 
  11   8   6     7734.91     7475.44     63.52 o 
  12   8   6      109.45      111.14      6.68 o 
  13   8   6     3630.00     3723.80    469.89 o 
 -14   9   6       77.06       64.86      8.03 o 
 -13   9   6      156.54      139.28     23.59 o 
 -12   9   6     4863.32     4364.78    293.23 o 
 -11   9   6       19.92        7.34      6.10 o 
 -10   9   6     6491.89     6403.89    106.10 o 
  -9   9   6      142.62      161.21      9.05 o 
  -8   9   6    15939.98    15613.50    153.11 o 
  -7   9   6      183.96      194.63      8.81 o 
  -6   9   6       26.01       25.64      7.92 o 
  -5   9   6       23.12       25.55      5.20 o 
  -4   9   6     6940.90     6611.27    134.17 o 
  -3   9   6      335.24      330.26     11.36 o 
  -2   9   6    11065.04    11022.90    250.48 o 
  -1   9   6       15.44       13.82      5.81 o 
   0   9   6    32068.77    34605.00    818.90 o 
   1   9   6     4888.37     4866.39    159.58 o 
   2   9   6     6457.43     6266.26    193.84 o 
   3   9   6     2097.46     2126.46     30.67 o 
   4   9   6     6313.38     6181.97     81.07 o 
   5   9   6      112.46      108.32      8.78 o 
   6   9   6      934.11      881.46     19.17 o 
   7   9   6      328.94      291.12      8.73 o 
   8   9   6     2931.44     2751.43     34.08 o 
   9   9   6      440.78      424.42     17.16 o 
  10   9   6     9793.64     9321.14     71.90 o 
  11   9   6      284.69      302.52     11.12 o 
  12   9   6     5518.60     5233.62     42.45 o 
 -13  10   6      258.65      255.61     12.71 o 
 -12  10   6       37.29       52.33      6.41 o 
 -11  10   6     1609.27     1494.60     41.51 o 
 -10  10   6        0.45        0.98      3.25 o 
  -9  10   6        7.44       24.67      4.29 o 
  -8  10   6      132.89      125.63      7.15 o 
  -7  10   6     1431.74     1341.55     22.19 o 
  -6  10   6        1.45       14.71      4.00 o 
  -5  10   6     2116.65     2122.77     41.15 o 
  -4  10   6       27.12       65.30      4.24 o 
  -3  10   6      793.87      816.62     13.34 o 
  -2  10   6      634.36      734.03     17.83 o 
  -1  10   6     9014.29     9848.66    228.05 o 
   0  10   6        0.36       17.19      8.96 o 
   1  10   6     6322.09     6678.14    100.35 o 
   2  10   6      264.26      272.03      7.19 o 
   3  10   6     1013.50     1008.04     17.49 o 
   4  10   6       46.95       91.61      5.09 o 
   5  10   6        5.70       29.66      6.81 o 
   6  10   6      241.59      286.76      8.55 o 
   7  10   6      101.46      144.35      6.50 o 
   8  10   6        0.29       10.94      3.27 o 
   9  10   6     1491.18     1586.51     46.25 o 
  10  10   6        7.34       16.66      3.40 o 
  11  10   6      611.28      703.61     25.51 o 
  12  10   6      107.68      106.23      7.01 o 
 -13  11   6       38.89       40.61     14.64 o 
 -12  11   6     4082.16     4048.87     53.85 o 
 -11  11   6       23.64       33.97      4.67 o 
 -10  11   6     2249.99     2108.72     82.72 o 
  -9  11   6        1.85       -0.36      2.89 o 
  -8  11   6      677.16      646.22     15.53 o 
  -7  11   6       67.03       71.01      5.84 o 
  -6  11   6     2463.40     2322.51     28.16 o 
  -5  11   6      137.68      150.67      6.26 o 
  -4  11   6     1978.83     2187.41     32.06 o 
  -3  11   6      308.87      312.23      7.41 o 
  -2  11   6     4606.47     4572.38     79.76 o 
  -1  11   6       97.22      102.67      5.21 o 
   0  11   6     4240.57     4177.20     96.49 o 
   1  11   6      253.54      279.75      6.80 o 
   2  11   6      204.57      215.08     12.10 o 
   3  11   6      933.56      922.89     15.02 o 
   4  11   6      654.17      665.89     12.16 o 
   5  11   6       94.14      102.42      5.11 o 
   6  11   6      821.27      868.79     19.66 o 
   7  11   6        8.32       16.92      3.26 o 
   8  11   6      248.92      202.63      8.02 o 
   9  11   6        2.13        9.45      2.58 o 
  10  11   6     4094.35     4329.58     44.60 o 
  11  11   6       40.30       48.27      7.24 o 
 -12  12   6       34.96       33.47      3.72 o 
 -11  12   6     5342.16     5342.36     41.48 o 
 -10  12   6       19.17       16.02      2.94 o 
  -9  12   6     9450.60     9597.39    221.45 o 
  -8  12   6      126.85      120.66      6.25 o 
  -7  12   6     5252.52     5577.50     41.24 o 
  -6  12   6       58.88       63.69      4.53 o 
  -5  12   6       46.38       56.54      3.75 o 
  -4  12   6      152.12      139.46      5.67 o 
  -3  12   6     4122.09     4209.82     57.30 o 
  -2  12   6      115.28      121.33      5.97 o 
  -1  12   6     2942.87     2922.82     58.99 o 
   0  12   6      426.87      417.95     10.12 o 
   1  12   6    11439.78    11699.94    273.00 o 
   2  12   6      205.64      211.85      7.45 o 
   3  12   6    20507.93    20684.71    239.92 o 
   4  12   6       33.74       32.80      3.37 o 
   5  12   6     1039.71     1139.06     20.94 o 
   6  12   6      223.54      227.10      8.65 o 
   7  12   6     1092.58     1082.17     18.58 o 
   8  12   6        0.58        6.61      2.39 o 
   9  12   6     5938.03     5855.76     53.18 o 
  10  12   6      116.82      115.17      8.03 o 
 -11  13   6       23.85       28.17      3.70 o 
 -10  13   6     5954.76     5913.62     81.16 o 
  -9  13   6      132.91      155.46      6.45 o 
  -8  13   6      624.52      601.85     12.34 o 
  -7  13   6      228.87      221.88      7.43 o 
  -6  13   6      273.66      292.12      9.73 o 
  -5  13   6     1056.05     1026.26     17.49 o 
  -4  13   6        9.01       14.10      2.57 o 
  -3  13   6     1734.52     1781.36     32.87 o 
  -2  13   6    10150.78    10030.14    108.80 o 
  -1  13   6      308.31      328.03      9.00 o 
   0  13   6     4837.58     4739.73     91.00 o 
   1  13   6      608.46      658.01     16.33 o 
   2  13   6     4170.40     4133.51     60.68 o 
   3  13   6      184.05      195.60      9.03 o 
   4  13   6       20.27       26.00      3.65 o 
   5  13   6       16.96       20.82      3.52 o 
   6  13   6     1052.18     1085.50     30.35 o 
   7  13   6      486.07      473.07     11.90 o 
   8  13   6      721.42      784.59     18.67 o 
   9  13   6     1100.14     1093.59     21.08 o 
 -10  14   6        1.27        3.88      2.25 o 
  -9  14   6       16.79       32.18      3.45 o 
  -8  14   6      341.54      369.50     10.27 o 
  -7  14   6      809.38      805.16     17.17 o 
  -6  14   6     1184.45     1193.82     18.88 o 
  -5  14   6      117.77      125.99      5.73 o 
  -4  14   6     3242.90     3341.31     59.65 o 
  -3  14   6       27.68       42.78      3.69 o 
  -2  14   6     2157.52     2255.65     24.72 o 
  -1  14   6      134.88      171.33      6.54 o 
   0  14   6        5.38       11.23      3.13 o 
   1  14   6      930.21      979.24     21.34 o 
   2  14   6     1848.13     1967.68     30.30 o 
   3  14   6      290.92      340.79     12.03 o 
   4  14   6     1471.76     1465.12     24.49 o 
   5  14   6      784.53      779.59     21.40 o 
   6  14   6      942.47      993.41     23.00 o 
   7  14   6      185.63      194.62      8.86 o 
   8  14   6      573.70      647.01     38.36 o 
   9  14   6      523.22      473.10     19.32 o 
  -9  15   6        6.15        7.98      2.70 o 
  -8  15   6      674.33      709.31     13.17 o 
  -7  15   6      842.69      878.76     21.60 o 
  -6  15   6      786.50      753.10     14.51 o 
  -5  15   6      746.25      779.87     14.41 o 
  -4  15   6      514.52      527.97     13.54 o 
  -3  15   6        9.74       10.51      3.03 o 
  -2  15   6     1852.10     1893.06     25.16 o 
  -1  15   6       36.47       41.34      3.85 o 
   0  15   6     1974.88     1968.07     29.70 o 
   1  15   6        8.66        6.24      3.39 o 
   2  15   6     4090.57     3964.22     55.50 o 
   3  15   6      399.23      405.13     14.53 o 
   4  15   6      487.34      467.74     12.86 o 
   5  15   6     1753.14     1895.22     35.06 o 
   6  15   6       32.60       45.78      6.71 o 
   7  15   6      283.45      283.49     20.24 o 
   8  15   6     2095.79     2136.34    135.73 o 
  -8  16   6      536.48      551.31     15.63 o 
  -7  16   6      555.92      648.38     33.11 o 
  -6  16   6     1012.75      981.50     20.82 o 
  -5  16   6        9.27       18.51      3.88 o 
  -4  16   6     1261.77     1247.10     40.95 o 
  -3  16   6        4.01       16.44      4.20 o 
  -2  16   6      229.09      212.41      8.70 o 
  -1  16   6     1052.32     1057.88     20.36 o 
   0  16   6       27.50       23.99      4.32 o 
   1  16   6     3109.79     3080.27     43.58 o 
   2  16   6       64.84       81.49      5.68 o 
   3  16   6     3477.30     3674.64     51.38 o 
   4  16   6      663.46      664.52     15.86 o 
   5  16   6     1970.13     2068.76     42.12 o 
   6  16   6      775.24      782.87     25.83 o 
   7  16   6       69.40       88.76      6.40 o 
  -7  17   6     1322.13     1119.60     30.66 o 
  -6  17   6      158.14      121.51      7.35 o 
  -5  17   6     1406.81     1334.71     39.26 o 
  -4  17   6      518.24      490.93     14.65 o 
  -3  17   6     4653.72     4541.71     46.23 o 
  -2  17   6      125.85      128.50      7.40 o 
  -1  17   6      386.85      388.18     37.46 o 
   0  17   6       14.62       12.28      3.10 o 
   1  17   6     1184.85     1237.76     21.37 o 
   2  17   6        4.02        4.25      2.28 o 
   3  17   6     1544.39     1620.57     26.60 o 
   4  17   6      245.61      231.39     11.35 o 
   5  17   6     1328.05     1252.98     77.32 o 
  -5  18   6       17.38       30.18      5.54 o 
  -4  18   6     1077.46      922.58     20.14 o 
  -3  18   6      339.63      315.84     24.77 o 
  -2  18   6       72.15       54.65      5.85 o 
  -1  18   6     1129.07     1010.74     49.40 o 
   0  18   6      672.09      662.86     18.97 o 
   1  18   6       40.56       31.99      4.63 o 
   2  18   6      501.84      550.42     23.48 o 
   3  18   6       28.16       15.22      2.97 o 
 -15   1   7      177.82      242.52     17.18 o 
 -14   1   7      775.54      896.49     38.31 o 
 -13   1   7       57.67       56.18      6.54 o 
 -12   1   7     9659.93     9527.87     61.54 o 
 -11   1   7       83.06       77.38      4.32 o 
 -10   1   7     1205.54     1318.91     16.69 o 
  -9   1   7        6.43       16.64      2.65 o 
  -8   1   7     6652.16     7243.62     57.79 o 
  -7   1   7      172.87      194.14      6.51 o 
  -6   1   7     4406.18     4954.90     39.35 o 
  -5   1   7     1399.05     1424.38     27.82 o 
  -4   1   7    64061.02    64542.48    432.32 o 
  -3   1   7        0.17       12.97      2.66 o 
  -2   1   7    37672.30    37819.73    453.91 o 
  -1   1   7      523.12      568.95     13.38 o 
   0   1   7    26486.58    24938.34    192.97 o 
   1   1   7       27.30       22.44      3.07 o 
   2   1   7    21440.63    22668.91    188.37 o 
   3   1   7       91.59       78.49      7.29 o 
   4   1   7     9438.60    10228.75    235.57 o 
   5   1   7      343.29      369.64      9.48 o 
   6   1   7     5447.48     5460.34    153.05 o 
   7   1   7       87.06       89.86      6.77 o 
   8   1   7    18525.21    18173.67    509.40 o 
   9   1   7     1323.39     1295.48     38.71 o 
  10   1   7    21350.60    21411.50    457.88 o 
  11   1   7      387.90      361.34     11.15 o 
  12   1   7     1023.81     1112.49     22.52 o 
  13   1   7       15.17       25.52      5.55 o 
  14   1   7     1844.46     1857.93     42.46 o 
 -15   2   7     3702.61     4432.54    129.88 o 
 -14   2   7       56.83       56.83      6.60 o 
 -13   2   7    11892.69    12063.35    181.15 o 
 -12   2   7      273.93      282.49      9.32 o 
 -11   2   7    17012.70    16515.41     86.66 o 
 -10   2   7       51.31       49.70      3.61 o 
  -9   2   7     4497.16     4416.98     40.14 o 
  -8   2   7      406.72      440.57     11.10 o 
  -7   2   7     1917.16     1929.03     27.57 o 
  -6   2   7      694.80      677.44     11.49 o 
  -5   2   7    59201.15    57741.03    331.53 o 
  -4   2   7      339.06      330.04     13.58 o 
  -3   2   7   168074.81   154097.78   1824.12 o 
  -2   2   7        1.01       13.98      2.43 o 
  -1   2   7    37032.01    36205.99    605.41 o 
   0   2   7       27.91       41.32      5.32 o 
   1   2   7     3453.36     4022.14     73.67 o 
   2   2   7       52.26       51.68      4.57 o 
   3   2   7      320.53      272.11     14.76 o 
   4   2   7       28.55      105.23      9.96 o 
   5   2   7     2454.13     2284.19     62.17 o 
   6   2   7     1312.52     1317.85     55.72 o 
   7   2   7    12222.79    11972.87    285.27 o 
   8   2   7      266.10      253.61     17.87 o 
   9   2   7    28732.20    27845.97    415.61 o 
  10   2   7      460.95      427.78     14.60 o 
  11   2   7     6101.64     5726.86    130.24 o 
  12   2   7      169.90      163.91      7.17 o 
  13   2   7      117.16      106.34      7.50 o 
  14   2   7       47.97       43.40      4.99 o 
 -15   3   7       86.45      134.11     12.11 o 
 -14   3   7       26.66       32.84      4.47 o 
 -13   3   7       88.92       87.25      5.81 o 
 -12   3   7      122.47      127.00      6.42 o 
 -11   3   7      605.02      625.66     14.92 o 
 -10   3   7    16481.74    16431.26    163.90 o 
  -9   3   7     4401.97     4351.20     61.36 o 
  -8   3   7     1024.41     1013.62     20.96 o 
  -7   3   7     4372.68     4371.32     38.62 o 
  -6   3   7     4894.57     4860.31     39.69 o 
  -5   3   7     2980.14     3093.19     41.03 o 
  -4   3   7    10786.48    11979.27    128.41 o 
  -3   3   7     1274.75     1165.47     25.05 o 
  -2   3   7     3409.93     3621.66     52.47 o 
  -1   3   7       16.35       34.90      4.74 o 
   0   3   7     3885.45     4036.27     84.39 o 
   1   3   7     6337.35     5902.73    135.46 o 
   2   3   7    47845.93    48720.30    627.06 o 
   3   3   7    17908.25    18049.99    134.17 o 
   4   3   7       75.21       88.28      8.32 o 
   5   3   7     7497.88     7383.03     94.73 o 
   6   3   7      135.88      168.06     19.72 o 
   7   3   7     1784.86     1711.64     31.97 o 
   8   3   7     1310.67     1249.48     26.57 o 
   9   3   7      107.87      111.67      6.75 o 
  10   3   7      885.29      996.98     36.02 o 
  11   3   7     1677.18     1614.11     48.81 o 
  12   3   7     3199.29     3321.81     70.32 o 
  13   3   7      830.25      918.54     24.27 o 
 -15   4   7     1416.65     1576.56     44.32 o 
 -14   4   7      651.94      693.04     20.12 o 
 -13   4   7      579.45      591.94     13.69 o 
 -12   4   7      135.02      128.82      6.95 o 
 -11   4   7       35.01       61.68      6.09 o 
 -10   4   7     5385.52     5222.24     55.81 o 
  -9   4   7       67.87       87.41      8.38 o 
  -8   4   7    14009.51    13950.19    136.91 o 
  -7   4   7      349.51      377.31      9.70 o 
  -6   4   7     4517.71     4434.59     42.39 o 
  -5   4   7      185.22      257.29      7.76 o 
  -4   4   7     6460.56     6084.20     62.66 o 
  -3   4   7       75.54       55.22      6.62 o 
  -2   4   7     3341.16     3405.30     65.22 o 
  -1   4   7     6308.11     6158.88     89.08 o 
   0   4   7     7699.50     7846.78    198.07 o 
   1   4   7     8814.06     8624.03    214.28 o 
   2   4   7    36511.73    35989.57    974.95 o 
   3   4   7        7.40       73.79     12.08 o 
   4   4   7     9276.15     8317.73    206.92 o 
   5   4   7      638.81      534.01     22.06 o 
   6   4   7      880.99      935.81     33.22 o 
   7   4   7     1995.92     1851.74     33.15 o 
   8   4   7       21.50       20.69      4.18 o 
   9   4   7     3073.69     3021.58     77.79 o 
  10   4   7     3818.95     3617.64     72.45 o 
  11   4   7     1770.69     1728.90     42.05 o 
  12   4   7     1488.54     1307.91     51.50 o 
  13   4   7       22.57       32.66      4.23 o 
 -14   5   7     4529.28     4752.04    168.63 o 
 -13   5   7      134.11      142.06      7.30 o 
 -12   5   7     3222.91     3299.16     35.67 o 
 -11   5   7       10.82       12.17      3.13 o 
 -10   5   7     8475.66     8764.26     77.99 o 
  -9   5   7        0.79       13.35      5.99 o 
  -8   5   7       22.51       63.64      8.47 o 
  -7   5   7      164.67      162.65      8.26 o 
  -6   5   7     1227.77     1281.85     23.77 o 
  -5   5   7       28.10       31.76      4.88 o 
  -4   5   7     8584.40     8255.18     93.29 o 
  -3   5   7     1855.03     1800.10     34.95 o 
  -2   5   7    41558.22    43183.04    742.18 o 
  -1   5   7      206.72      246.06     14.42 o 
   0   5   7     1268.94     1277.20     43.33 o 
   1   5   7      681.70      773.62     33.14 o 
   2   5   7    26516.75    26285.29    425.67 o 
   3   5   7      563.01      607.14     12.89 o 
   4   5   7      409.45      559.42     15.58 o 
   5   5   7     1212.71     1463.51     27.71 o 
   6   5   7     2135.67     2079.85     53.60 o 
   7   5   7      394.24      429.97     11.02 o 
   8   5   7    18772.48    18281.41    319.25 o 
   9   5   7      566.23      565.01     14.64 o 
  10   5   7     6845.16     6743.02     76.02 o 
  11   5   7      185.02      166.18      8.61 o 
  12   5   7     1194.86     1104.57     36.63 o 
  13   5   7      177.09      161.31      8.97 o 
 -14   6   7       52.13       75.62      8.72 o 
 -13   6   7     2209.60     2102.66     35.24 o 
 -12   6   7      434.14      414.95     14.12 o 
 -11   6   7     4548.10     4395.60     97.54 o 
 -10   6   7      761.88      781.68     15.55 o 
  -9   6   7     4422.70     4386.53     57.60 o 
  -8   6   7    11392.23    11194.02     86.04 o 
  -7   6   7     6080.96     6088.13     71.56 o 
  -6   6   7     4042.24     4112.64     42.57 o 
  -5   6   7    16661.04    16714.30    209.02 o 
  -4   6   7    22744.66    21740.96    366.44 o 
  -3   6   7     1659.33     1477.76     30.33 o 
  -2   6   7     6099.40     6770.29     91.55 o 
  -1   6   7     5048.23     4934.23    186.33 o 
   0   6   7     6368.68     6797.18    184.29 o 
   1   6   7    25277.08    26895.83    625.51 o 
   2   6   7     6082.43     5436.67    175.58 o 
   3   6   7     4158.51     4212.53     89.50 o 
   4   6   7    10764.72    10570.29    201.30 o 
   5   6   7     6696.30     6440.29     95.89 o 
   6   6   7     4893.97     4918.36     59.53 o 
   7   6   7    11152.75    10515.14    175.86 o 
   8   6   7     2336.71     2298.01     27.62 o 
   9   6   7     2722.61     2808.25     42.70 o 
  10   6   7     1485.76     1489.87     55.07 o 
  11   6   7     1984.43     1817.13     48.93 o 
  12   6   7      407.94      404.04     12.99 o 
  13   6   7      208.48      186.72     13.78 o 
 -14   7   7      165.64      151.08     44.38 o 
 -13   7   7      215.29      230.00     11.73 o 
 -12   7   7       22.34       27.48      4.70 o 
 -11   7   7     1632.51     1486.95     38.38 o 
 -10   7   7     1822.22     1873.03     31.33 o 
  -9   7   7    11544.14    11375.56    211.73 o 
  -8   7   7        5.41       11.02      3.03 o 
  -7   7   7    34201.04    34769.57    368.27 o 
  -6   7   7      692.37      733.74     16.20 o 
  -5   7   7     6245.60     6297.06    126.77 o 
  -4   7   7     2523.67     2424.52     70.08 o 
  -3   7   7      423.61      418.22     17.21 o 
  -2   7   7      250.47      358.93      9.87 o 
  -1   7   7     1848.95     2088.53     51.13 o 
   0   7   7      813.92      788.63     18.92 o 
   1   7   7    25565.26    26228.19    673.62 o 
   2   7   7     2141.53     2168.30     65.39 o 
   3   7   7    31191.65    29212.37    475.21 o 
   4   7   7     5695.62     5544.96     72.08 o 
   5   7   7    13508.72    13225.38    276.24 o 
   6   7   7      353.34      343.01     12.45 o 
   7   7   7     1542.69     1575.97     39.39 o 
   8   7   7       67.70       61.09      4.57 o 
   9   7   7      163.55      144.48      7.32 o 
  10   7   7      620.19      600.12     16.13 o 
  11   7   7     1766.65     1824.20     25.87 o 
  12   7   7      350.37      356.37     11.88 o 
  13   7   7     5373.92     5014.94     56.65 o 
 -14   8   7      699.81      600.74    143.47 o 
 -13   8   7      336.19      311.86     14.62 o 
 -12   8   7       62.01       59.55      6.99 o 
 -11   8   7     2054.47     1972.79     36.23 o 
 -10   8   7     1755.37     1672.61     30.38 o 
  -9   8   7     1063.95     1083.78     21.90 o 
  -8   8   7     1427.50     1360.58     23.54 o 
  -7   8   7       40.64       37.86      8.36 o 
  -6   8   7     8588.93     8861.62    175.19 o 
  -5   8   7     4437.67     4624.25    105.99 o 
  -4   8   7       24.22       42.24      5.15 o 
  -3   8   7      584.90      688.44     15.33 o 
  -2   8   7     1102.70     1079.38     33.73 o 
  -1   8   7      388.87      426.97     16.84 o 
   0   8   7     3680.97     3366.38    128.80 o 
   1   8   7     2946.02     2754.54     93.55 o 
   2   8   7       40.58       63.93      6.37 o 
   3   8   7      374.92      336.16     11.61 o 
   4   8   7     3172.34     3237.60     68.43 o 
   5   8   7      112.10      120.29      5.60 o 
   6   8   7     8032.97     7912.61    154.40 o 
   7   8   7     2634.84     2477.01     44.82 o 
   8   8   7      722.33      752.53     15.85 o 
   9   8   7      557.18      504.38     13.45 o 
  10   8   7      713.23      657.74     16.34 o 
  11   8   7      601.72      576.22     18.88 o 
  12   8   7     1472.37     1508.83     28.15 o 
 -14   9   7      100.68      125.19     10.34 o 
 -13   9   7      220.48      218.47     26.29 o 
 -12   9   7      675.72      693.67     27.22 o 
 -11   9   7     2307.55     2096.46     51.03 o 
 -10   9   7      134.09      123.58      8.60 o 
  -9   9   7     2469.52     2462.54     34.05 o 
  -8   9   7      196.54      211.08     10.20 o 
  -7   9   7     2512.13     2547.57     51.46 o 
  -6   9   7      714.16      734.37     15.98 o 
  -5   9   7     6973.00     6941.62    134.23 o 
  -4   9   7     3681.61     3844.77     74.84 o 
  -3   9   7     2450.14     2638.70     36.09 o 
  -2   9   7      844.53      917.53     27.99 o 
  -1   9   7     7691.79     7780.34    219.39 o 
   0   9   7      945.87      906.78     39.03 o 
   1   9   7    25161.95    27463.99    757.65 o 
   2   9   7      159.30      159.90      8.87 o 
   3   9   7      836.48      923.19     17.12 o 
   4   9   7        0.73       12.06      5.06 o 
   5   9   7     1378.11     1487.62     28.78 o 
   6   9   7      795.81      778.72     14.60 o 
   7   9   7      248.85      304.91      8.62 o 
   8   9   7      106.77       99.90      8.35 o 
   9   9   7      310.99      356.25     11.01 o 
  10   9   7      645.21      677.68     16.16 o 
  11   9   7      869.18      979.62     21.83 o 
  12   9   7      155.85      141.88      6.85 o 
 -13  10   7       24.78       36.85      5.27 o 
 -12  10   7      458.34      501.67     39.75 o 
 -11  10   7        2.68       15.01      4.79 o 
 -10  10   7     2076.13     1890.93     30.71 o 
  -9  10   7      362.80      382.24     12.19 o 
  -8  10   7     6236.67     6214.64     69.87 o 
  -7  10   7       29.98       40.72      4.17 o 
  -6  10   7    12812.43    12816.49    258.89 o 
  -5  10   7      381.20      403.20     10.28 o 
  -4  10   7      392.09      449.65     11.11 o 
  -3  10   7      133.38      129.67      6.47 o 
  -2  10   7     7319.11     7410.03    107.92 o 
  -1  10   7      866.62      856.49     14.59 o 
   0  10   7     1985.04     2041.08     34.81 o 
   1  10   7      144.58      147.54      5.33 o 
   2  10   7    11493.79    11635.04    204.77 o 
   3  10   7       99.81       91.29      4.94 o 
   4  10   7    15329.38    15561.86    204.27 o 
   5  10   7      237.13      278.12      8.20 o 
   6  10   7     5120.56     5231.33     69.38 o 
   7  10   7       86.55       92.00      5.10 o 
   8  10   7     1065.66     1088.97     41.16 o 
   9  10   7      268.75      294.80      9.12 o 
  10  10   7        4.24       16.92      3.14 o 
  11  10   7      380.73      394.10     12.53 o 
 -13  11   7        7.04        7.72      3.65 o 
 -12  11   7       28.01       33.27      6.05 o 
 -11  11   7     1665.31     1627.87     46.97 o 
 -10  11   7       21.35       24.91      4.42 o 
  -9  11   7     6127.06     5757.87     65.93 o 
  -8  11   7        0.31        3.83      2.92 o 
  -7  11   7     3518.62     3962.85     41.44 o 
  -6  11   7       18.36       35.12      4.87 o 
  -5  11   7     6749.33     7283.96    107.40 o 
  -4  11   7        0.61       45.25      3.36 o 
  -3  11   7      123.92      133.09      4.91 o 
  -2  11   7        1.21        9.37      5.31 o 
  -1  11   7     4549.78     4626.85     63.65 o 
   0  11   7       95.80      120.24      5.12 o 
   1  11   7     8009.02     8326.26    131.61 o 
   2  11   7      318.51      355.82     10.58 o 
   3  11   7     4967.57     5343.21    109.06 o 
   4  11   7       82.63      115.33      4.90 o 
   5  11   7     7536.84     7434.61     65.16 o 
   6  11   7      195.45      203.58      7.94 o 
   7  11   7     1016.12      981.45     20.66 o 
   8  11   7       90.34       83.57      5.22 o 
   9  11   7      570.10      602.91     12.69 o 
  10  11   7       79.69       90.93      6.81 o 
  11  11   7     1599.80     1528.05     50.00 o 
 -12  12   7      160.36      162.64     19.16 o 
 -11  12   7      232.54      245.64      8.06 o 
 -10  12   7      129.21      100.92      5.34 o 
  -9  12   7      138.80      156.95      7.27 o 
  -8  12   7     2467.03     2380.27     28.38 o 
  -7  12   7        0.15        0.78      2.57 o 
  -6  12   7      574.99      643.53     13.22 o 
  -5  12   7      895.78      892.18     13.46 o 
  -4  12   7        0.98        8.10      2.73 o 
  -3  12   7     1836.10     1897.95     34.86 o 
  -2  12   7     1278.99     1280.27     35.20 o 
  -1  12   7      397.71      406.09      9.49 o 
   0  12   7        4.06       14.30      5.35 o 
   1  12   7        2.69        8.61      2.70 o 
   2  12   7      133.03      165.99      6.67 o 
   3  12   7       35.14       46.15      3.96 o 
   4  12   7       85.67       87.23      5.02 o 
   5  12   7       16.48       11.64      3.08 o 
   6  12   7      354.65      313.10      9.36 o 
   7  12   7      721.36      754.77     15.51 o 
   8  12   7      449.19      480.74     12.44 o 
   9  12   7      410.01      424.09     11.54 o 
  10  12   7       48.24       45.75      5.07 o 
 -11  13   7      360.93      358.00     20.53 o 
 -10  13   7      790.26      823.82     14.99 o 
  -9  13   7     1940.55     1956.35     36.37 o 
  -8  13   7       89.16       99.75      5.23 o 
  -7  13   7     2209.98     2525.93     32.54 o 
  -6  13   7      849.90      810.74     19.75 o 
  -5  13   7     2658.08     2973.64     38.05 o 
  -4  13   7      905.59     1000.33     16.02 o 
  -3  13   7        4.10       14.80      3.13 o 
  -2  13   7      211.61      261.27      8.72 o 
  -1  13   7      475.53      576.74     13.45 o 
   0  13   7      379.40      391.26     10.47 o 
   1  13   7     1282.47     1322.82     22.80 o 
   2  13   7       62.88       72.44      4.90 o 
   3  13   7    12123.00    12759.44    183.00 o 
   4  13   7      327.62      366.69     12.18 o 
   5  13   7     2752.96     2900.66     31.25 o 
   6  13   7      724.41      740.83     15.26 o 
   7  13   7       41.60       38.66      3.77 o 
   8  13   7      159.97      152.66      6.64 o 
   9  13   7      286.46      287.41     12.50 o 
 -10  14   7      683.29      599.91     25.87 o 
  -9  14   7       50.14       55.42      4.23 o 
  -8  14   7     3397.40     3328.77     86.05 o 
  -7  14   7      238.90      252.92     11.47 o 
  -6  14   7     1290.84     1296.40     23.59 o 
  -5  14   7      393.24      380.52      9.60 o 
  -4  14   7     3154.69     3198.63     31.79 o 
  -3  14   7        9.22        7.74      2.75 o 
  -2  14   7      336.87      353.08      9.99 o 
  -1  14   7      128.87      135.78      6.15 o 
   0  14   7       83.26       81.49      4.85 o 
   1  14   7      889.48      904.02     19.68 o 
   2  14   7     8727.92     9101.68     85.84 o 
   3  14   7      347.83      380.36     12.62 o 
   4  14   7    12619.00    12327.11    218.15 o 
   5  14   7       30.37       26.38      4.18 o 
   6  14   7     3164.59     3226.23     46.58 o 
   7  14   7       70.38       82.05      9.17 o 
   8  14   7      111.64      118.62      8.96 o 
  -9  15   7      370.38      335.91     12.56 o 
  -8  15   7       14.74        4.32      2.06 o 
  -7  15   7     1700.88     1599.30     31.15 o 
  -6  15   7      161.41      171.77      8.45 o 
  -5  15   7     1465.41     1527.85     30.23 o 
  -4  15   7     1593.38     1640.81     48.51 o 
  -3  15   7       46.87       37.57      3.61 o 
  -2  15   7     2824.16     2854.81     42.04 o 
  -1  15   7      900.33      870.62     15.79 o 
   0  15   7      192.35      199.66     10.95 o 
   1  15   7     1886.52     2047.93     31.81 o 
   2  15   7      258.86      290.83     11.20 o 
   3  15   7      645.40      692.67     18.46 o 
   4  15   7       64.37       55.02      4.67 o 
   5  15   7     1101.52     1150.17     26.78 o 
   6  15   7      219.45      246.19     14.30 o 
   7  15   7      423.81      455.78     16.68 o 
   8  15   7     1922.83     2025.31     37.76 o 
  -8  16   7      840.70      815.20     18.37 o 
  -7  16   7        3.54       12.34      3.68 o 
  -6  16   7      578.73      574.54     14.18 o 
  -5  16   7     1116.46     1074.94     30.79 o 
  -4  16   7     1087.25     1062.56     16.04 o 
  -3  16   7     1243.48     1246.94     24.23 o 
  -2  16   7      457.02      486.63     13.67 o 
  -1  16   7     1332.85     1368.67     25.69 o 
   0  16   7      875.46      887.74     20.83 o 
   1  16   7     2094.92     2024.91     50.00 o 
   2  16   7      916.44      954.90     17.40 o 
   3  16   7      236.80      250.58     10.14 o 
   4  16   7      802.06      742.89     23.76 o 
   5  16   7      269.53      302.32     14.46 o 
   6  16   7      325.75      274.16     12.31 o 
  -7  17   7     1850.77     1583.62     34.92 o 
  -6  17   7      128.96       97.80      6.41 o 
  -5  17   7      159.71      145.53      8.20 o 
  -4  17   7      205.31      173.37      8.55 o 
  -3  17   7      462.20      474.55     14.83 o 
  -2  17   7      494.44      489.13     19.35 o 
  -1  17   7       21.74       19.50      7.11 o 
   0  17   7      320.51      380.63     13.89 o 
   1  17   7     2224.82     2149.97     61.55 o 
   2  17   7        1.16        3.63      3.26 o 
   3  17   7     2889.98     2906.63     50.66 o 
   4  17   7       26.33       29.86      4.34 o 
   5  17   7     1192.82     1036.40     20.25 o 
  -4  18   7      169.89      120.77      7.97 o 
  -3  18   7      677.43      642.48     63.74 o 
  -2  18   7      101.18      100.75      7.29 o 
  -1  18   7     1783.14     1671.02     29.16 o 
   0  18   7      201.55      193.19      9.93 o 
   1  18   7      363.08      348.34     19.32 o 
   2  18   7       30.96       19.43      3.67 o 
 -15   0   8       14.30       23.71     11.14 o 
 -14   0   8      487.90      577.15     45.67 o 
 -13   0   8       82.26       93.95     15.47 o 
 -12   0   8    13210.99    14002.87    105.96 o 
 -11   0   8       29.27       32.87      5.98 o 
 -10   0   8    40094.59    41393.55    592.52 o 
  -9   0   8        9.33       12.23      8.87 o 
  -8   0   8    37351.86    36682.27    260.55 o 
  -7   0   8      365.22      356.24     11.48 o 
  -6   0   8    15485.95    14468.27    150.88 o 
  -5   0   8       24.74       17.58      3.16 o 
  -4   0   8   217380.06   205205.70   2834.28 o 
  -3   0   8      181.16      163.33     10.87 o 
  -2   0   8    51340.29    50459.45    976.44 o 
  -1   0   8        6.59        7.75      2.63 o 
   0   0   8    13715.88    10936.00    112.47 o 
   1   0   8       32.11       24.20      4.93 o 
   2   0   8    22991.24    21225.43    477.45 o 
   3   0   8       23.17       14.44      3.47 o 
   4   0   8    46256.93    47220.63    419.30 o 
   5   0   8      893.88      925.19     28.76 o 
   6   0   8      729.39      889.79     44.95 o 
   7   0   8       39.19       48.92     10.77 o 
   8   0   8    55899.98    54273.68   1703.65 o 
   9   0   8      388.17      414.62     18.52 o 
  10   0   8     5275.61     5147.06    102.64 o 
  11   0   8      477.54      510.94     19.81 o 
  12   0   8     7031.31     7692.72    201.13 o 
  13   0   8      268.21      251.57     19.53 o 
 -15   1   8       26.75       42.52      8.73 o 
 -14   1   8       44.46       45.90      6.35 o 
 -13   1   8     3230.37     3256.37    111.93 o 
 -12   1   8        3.45        4.68      2.67 o 
 -11   1   8     5402.11     5309.27     46.77 o 
 -10   1   8      258.11      268.38      8.44 o 
  -9   1   8     5724.13     5351.79     41.24 o 
  -8   1   8        5.53       10.17      5.78 o 
  -7   1   8      286.37      390.22     20.36 o 
  -6   1   8      139.28      163.02      6.30 o 
  -5   1   8      231.78      283.27     18.59 o 
  -4   1   8     4731.06     4899.21     47.92 o 
  -3   1   8      839.78      915.99     21.09 o 
  -2   1   8     1845.22     1727.69     37.67 o 
  -1   1   8     4667.14     4247.25    112.82 o 
   0   1   8       66.54       48.11      4.83 o 
   1   1   8    13973.02    13368.51    189.37 o 
   2   1   8      529.62      577.12     17.23 o 
   3   1   8     1703.40     1513.58     29.42 o 
   4   1   8       71.71      283.96     13.14 o 
   5   1   8     3623.78     4196.07    158.81 o 
   6   1   8      203.72      203.93     12.31 o 
   7   1   8      695.06      695.82     20.15 o 
   8   1   8     2071.68     1999.08     63.54 o 
   9   1   8     1613.28     1693.79     55.34 o 
  10   1   8      506.21      493.31     13.17 o 
  11   1   8     5277.17     5272.42     64.37 o 
  12   1   8      275.87      289.20      9.93 o 
  13   1   8     2279.67     2089.52     30.88 o 
 -15   2   8      563.51      692.23     27.08 o 
 -14   2   8       35.10       39.44      6.16 o 
 -13   2   8      662.23      688.11     19.64 o 
 -12   2   8        1.30        9.21      2.93 o 
 -11   2   8     1552.13     1597.20     22.15 o 
 -10   2   8     6773.15     6983.97     76.75 o 
  -9   2   8       20.62       23.79      4.77 o 
  -8   2   8      391.77      438.39     10.85 o 
  -7   2   8     5353.25     5245.24     48.87 o 
  -6   2   8     2854.54     3486.43     41.88 o 
  -5   2   8     9202.78     9887.46    137.87 o 
  -4   2   8    11307.80    11089.90    121.97 o 
  -3   2   8     8861.66     8897.84    115.20 o 
  -2   2   8    20261.21    21352.42    355.73 o 
  -1   2   8      100.51       95.45      6.01 o 
   0   2   8     1474.63     1245.40     24.21 o 
   1   2   8      631.03      662.65     17.69 o 
   2   2   8    17193.89    18889.57    175.97 o 
   3   2   8     7178.06     7133.27    113.11 o 
   4   2   8     2000.77     2046.46     36.96 o 
   5   2   8     1675.93     1786.80     55.82 o 
   6   2   8     1055.48      896.58     39.41 o 
   7   2   8     1579.11     1628.15     41.35 o 
   8   2   8     6031.36     6183.69    153.35 o 
   9   2   8      629.80      651.97     14.10 o 
  10   2   8      353.56      391.16     12.20 o 
  11   2   8      103.79      104.08      6.23 o 
  12   2   8      324.35      323.28     10.95 o 
  13   2   8      237.67      268.41     17.32 o 
 -15   3   8      188.59      212.19     14.54 o 
 -14   3   8      352.21      350.91     14.58 o 
 -13   3   8     1770.79     1816.50     28.67 o 
 -12   3   8       43.22       49.60      5.52 o 
 -11   3   8     6659.73     6711.96     48.75 o 
 -10   3   8      717.01      707.77     11.99 o 
  -9   3   8    15333.12    14931.94    137.65 o 
  -8   3   8       45.75       70.79      7.50 o 
  -7   3   8     4532.46     4395.17     60.65 o 
  -6   3   8      286.46      257.49      7.07 o 
  -5   3   8      814.97      941.46     20.91 o 
  -4   3   8     1772.46     1916.18     39.92 o 
  -3   3   8     6514.55     6432.28     76.56 o 
  -2   3   8       16.52       13.98      3.69 o 
  -1   3   8    11130.37    10618.59    186.34 o 
   0   3   8     1516.37     1494.15     28.40 o 
   1   3   8    17177.82    16181.59    456.34 o 
   2   3   8        7.42       15.46      2.82 o 
   3   3   8    48813.42    49209.65    937.30 o 
   4   3   8     2026.81     2154.85     42.03 o 
   5   3   8     3129.09     3036.65    112.53 o 
   6   3   8        6.68        7.46     13.97 o 
   7   3   8     2129.19     1997.26     53.62 o 
   8   3   8       64.05       64.56      9.49 o 
   9   3   8     8009.24     7664.08    127.51 o 
  10   3   8      448.43      429.09     11.57 o 
  11   3   8     8177.89     7805.87    135.87 o 
  12   3   8      261.88      235.21      9.22 o 
  13   3   8     2717.49     2736.47     41.33 o 
 -15   4   8      769.74      809.97     32.14 o 
 -14   4   8      727.29      828.67     17.19 o 
 -13   4   8       89.73      104.45      6.04 o 
 -12   4   8     5303.72     5369.84     59.33 o 
 -11   4   8      449.49      408.95     11.29 o 
 -10   4   8    12224.55    12154.14    138.28 o 
  -9   4   8       64.85       67.63      3.99 o 
  -8   4   8    24349.12    24688.24    248.45 o 
  -7   4   8      167.23      191.25      6.84 o 
  -6   4   8      645.34      667.56     11.82 o 
  -5   4   8     6721.79     6972.07     68.08 o 
  -4   4   8     1498.25     1411.97     18.01 o 
  -3   4   8     1402.61     1291.50     24.29 o 
  -2   4   8    32767.92    32266.50    556.05 o 
  -1   4   8      140.77      161.76     10.49 o 
   0   4   8    47828.66    48380.93   1108.64 o 
   1   4   8       99.55       84.38      6.68 o 
   2   4   8    31562.60    30799.45    555.79 o 
   3   4   8     2897.47     3036.66     72.37 o 
   4   4   8     7359.43     7606.75     94.34 o 
   5   4   8     2727.49     2636.35     38.33 o 
   6   4   8        9.69       39.70      8.89 o 
   7   4   8     4396.26     4215.24     67.59 o 
   8   4   8       93.55       98.89      6.03 o 
   9   4   8      616.01      586.21     18.68 o 
  10   4   8    14188.88    13927.22    319.27 o 
  11   4   8      161.77      177.92      7.51 o 
  12   4   8     4329.88     4170.67    111.02 o 
  13   4   8       15.20       11.18      2.68 o 
 -14   5   8     2442.10     2605.92     46.15 o 
 -13   5   8      313.87      301.73     10.42 o 
 -12   5   8     1742.06     1740.23     29.26 o 
 -11   5   8      102.01       91.89      5.55 o 
 -10   5   8      534.10      535.26     12.70 o 
  -9   5   8      814.41      792.23     13.21 o 
  -8   5   8     7526.44     7441.29     62.93 o 
  -7   5   8     2701.97     2661.63     29.95 o 
  -6   5   8    12981.56    12763.92    122.88 o 
  -5   5   8     2203.50     2289.16     51.62 o 
  -4   5   8     2954.07     2918.98     41.72 o 
  -3   5   8     2788.54     2857.67     58.29 o 
  -2   5   8    22189.05    21339.46    388.31 o 
  -1   5   8      253.94      260.24      9.32 o 
   0   5   8     1604.63     1554.26     44.98 o 
   1   5   8      115.54      126.40      8.43 o 
   2   5   8      108.74       72.66      5.64 o 
   3   5   8     1671.22     1681.76     36.61 o 
   4   5   8    17267.02    15564.22    260.69 o 
   5   5   8      114.81      197.31     11.29 o 
   6   5   8     4694.29     4616.27     51.57 o 
   7   5   8     5528.10     5502.04    102.86 o 
   8   5   8     7273.62     6940.06    251.22 o 
   9   5   8     1317.15     1323.81     40.82 o 
  10   5   8     1653.94     1598.53     35.39 o 
  11   5   8       46.27       46.39      4.60 o 
  12   5   8       16.21       26.90      4.00 o 
  13   5   8      416.61      430.83     40.01 o 
 -14   6   8       19.72       18.40      3.66 o 
 -13   6   8     2809.91     2804.02     39.98 o 
 -12   6   8     2311.66     2374.48     58.18 o 
 -11   6   8     1491.52     1416.86     20.51 o 
 -10   6   8     1454.44     1452.48     26.50 o 
  -9   6   8      199.99      219.87      8.47 o 
  -8   6   8     2243.01     2222.79     23.68 o 
  -7   6   8     9134.18     9309.86    107.30 o 
  -6   6   8       51.57      100.99      5.84 o 
  -5   6   8    33924.61    33398.11    504.41 o 
  -4   6   8    11752.03    11983.70    145.14 o 
  -3   6   8     5601.58     4988.94     83.26 o 
  -2   6   8     9454.40     9309.75    155.54 o 
  -1   6   8      413.89      376.81     10.36 o 
   0   6   8    11352.35    12073.45    301.82 o 
   1   6   8        4.59       28.99      5.08 o 
   2   6   8     5963.82     6129.97    189.66 o 
   3   6   8     1535.56     1339.65     36.05 o 
   4   6   8      963.90     1049.65     21.40 o 
   5   6   8    17947.87    16677.93    318.08 o 
   6   6   8       96.21       92.66      6.49 o 
   7   6   8    10901.00    10641.63    179.43 o 
   8   6   8       23.81       31.91      3.50 o 
   9   6   8      243.37      258.46     11.48 o 
  10   6   8     4051.95     4037.64     93.75 o 
  11   6   8       61.51       58.72      5.03 o 
  12   6   8      454.41      450.76     24.13 o 
  13   6   8     1058.23     1074.83     90.96 o 
 -14   7   8      239.45      245.31     44.32 o 
 -13   7   8      484.55      537.41     16.50 o 
 -12   7   8      344.52      332.02     14.59 o 
 -11   7   8     2418.46     2218.77     37.73 o 
 -10   7   8     2352.60     2213.36     38.56 o 
  -9   7   8     1028.33     1015.86     19.26 o 
  -8   7   8      458.59      436.24     11.92 o 
  -7   7   8     6270.74     6234.30     89.52 o 
  -6   7   8     1818.09     1964.85     35.85 o 
  -5   7   8      963.39     1015.71     19.36 o 
  -4   7   8     6372.04     6403.28    186.16 o 
  -3   7   8     2067.28     1755.41     26.06 o 
  -2   7   8      267.13      394.03     10.55 o 
  -1   7   8    11830.83    12451.04    259.10 o 
   0   7   8     8000.39     8891.20    175.19 o 
   1   7   8     8215.26     8048.89    283.14 o 
   2   7   8     4435.52     4535.94    158.70 o 
   3   7   8     1518.62     1458.25     34.22 o 
   4   7   8     1220.62     1005.80     20.78 o 
   5   7   8      673.69      701.21     13.64 o 
   6   7   8        5.43       13.72      7.26 o 
   7   7   8      137.06      149.27      6.47 o 
   8   7   8      196.70      204.83      7.88 o 
   9   7   8     1998.65     2037.62     48.65 o 
  10   7   8        0.42        5.12      3.03 o 
  11   7   8      920.05      883.34     22.28 o 
  12   7   8       22.88       14.44      3.12 o 
 -14   8   8       82.81       70.56     13.48 o 
 -13   8   8     2420.29     2323.30    242.24 o 
 -12   8   8      297.04      276.45     18.21 o 
 -11   8   8     2952.43     2940.54     41.45 o 
 -10   8   8     1194.03     1202.78     22.75 o 
  -9   8   8      110.35      101.01      6.39 o 
  -8   8   8       12.00       20.45      3.67 o 
  -7   8   8    10829.73    10961.19    207.87 o 
  -6   8   8       92.03       84.06      5.11 o 
  -5   8   8    18336.54    19023.87    568.44 o 
  -4   8   8     1149.94     1105.73     31.50 o 
  -3   8   8     6897.38     7162.61     71.53 o 
  -2   8   8       58.01       86.65     10.47 o 
  -1   8   8     3555.00     3695.14     95.71 o 
   0   8   8     2695.35     2773.49     61.02 o 
   1   8   8      219.33      257.88     12.03 o 
   2   8   8      522.68      519.85     14.38 o 
   3   8   8     7717.56     8546.34    223.78 o 
   4   8   8      677.88      706.31     13.26 o 
   5   8   8     4749.66     4863.04     73.24 o 
   6   8   8      486.50      543.72     12.14 o 
   7   8   8     3021.47     2926.47     40.31 o 
   8   8   8      240.74      260.83      9.48 o 
   9   8   8     1623.98     1710.67     45.74 o 
  10   8   8        8.75       11.78      3.12 o 
  11   8   8      857.26      873.92     21.48 o 
  12   8   8      705.98      738.44     16.68 o 
 -14   9   8     3232.64     2399.16     43.73 o 
 -13   9   8       47.66       42.57      6.40 o 
 -12   9   8     6512.81     6065.90    112.48 o 
 -11   9   8      138.34      145.15     10.94 o 
 -10   9   8       80.46       67.76      7.58 o 
  -9   9   8      149.15      123.49      7.97 o 
  -8   9   8     5491.09     5377.05     61.01 o 
  -7   9   8      610.17      574.82     19.80 o 
  -6   9   8    21990.96    22067.82    467.10 o 
  -5   9   8     1054.48     1129.51     24.91 o 
  -4   9   8    51749.69    50972.97    822.21 o 
  -3   9   8       96.15       66.61      6.36 o 
  -2   9   8    14227.65    14905.40    366.56 o 
  -1   9   8     1950.02     2040.89     58.76 o 
   0   9   8      460.88      496.92     17.13 o 
   1   9   8     1398.23     1460.62     24.39 o 
   2   9   8    12579.73    13022.98    270.86 o 
   3   9   8      551.05      498.85     10.24 o 
   4   9   8    12464.37    12511.14    173.57 o 
   5   9   8       77.20       70.31      4.24 o 
   6   9   8    19338.56    19682.23    228.04 o 
   7   9   8        9.82       13.02      2.70 o 
   8   9   8     7527.68     7171.12     70.60 o 
   9   9   8      553.27      599.11     15.66 o 
  10   9   8     1591.43     1558.74     26.99 o 
  11   9   8      270.11      297.56     11.70 o 
  12   9   8      590.12      637.63     40.54 o 
 -13  10   8        1.95        8.50      2.89 o 
 -12  10   8        0.02        9.02      5.22 o 
 -11  10   8      131.41      115.54     10.10 o 
 -10  10   8        4.71        7.80      2.97 o 
  -9  10   8       91.55       72.81      6.21 o 
  -8  10   8      111.97      121.16      6.60 o 
  -7  10   8     1199.84     1203.88     19.80 o 
  -6  10   8       56.91       50.45      6.86 o 
  -5  10   8     7319.00     7382.22     89.76 o 
  -4  10   8       39.54       47.31      6.20 o 
  -3  10   8     6043.02     6113.86     80.03 o 
  -2  10   8      106.65      137.35      8.25 o 
  -1  10   8     1758.84     1665.58     26.92 o 
   0  10   8        0.22        4.15      2.72 o 
   1  10   8      236.11      257.78      8.71 o 
   2  10   8       21.55       36.17      5.12 o 
   3  10   8      113.47      112.93      4.79 o 
   4  10   8        9.80       49.42      7.40 o 
   5  10   8     2112.25     2195.63     33.26 o 
   6  10   8       14.62       21.36      3.06 o 
   7  10   8     2802.07     3059.28     59.42 o 
   8  10   8       67.56       71.87      5.13 o 
   9  10   8     2413.06     2194.43     34.65 o 
  10  10   8        4.05       12.05      4.02 o 
  11  10   8       16.50       36.29      3.58 o 
 -12  11   8     4148.76     4051.91     42.52 o 
 -11  11   8        7.03       15.01      4.53 o 
 -10  11   8      637.88      645.59     22.35 o 
  -9  11   8        0.06       17.94      4.41 o 
  -8  11   8      810.06      782.89     16.65 o 
  -7  11   8       74.43       71.12      5.21 o 
  -6  11   8    22579.37    22164.11    275.39 o 
  -5  11   8      384.90      430.87      9.67 o 
  -4  11   8    22667.18    23011.33    257.81 o 
  -3  11   8       22.68       31.65      4.03 o 
  -2  11   8     1090.15     1321.28     23.19 o 
  -1  11   8      764.57      756.49     17.07 o 
   0  11   8      309.74      304.86      8.35 o 
   1  11   8       17.49       43.15      5.34 o 
   2  11   8    10220.02    10026.65    192.53 o 
   3  11   8      416.09      411.73      9.28 o 
   4  11   8     4793.51     4721.83     70.45 o 
   5  11   8       21.23       31.95      3.23 o 
   6  11   8    10802.26    10951.39     62.84 o 
   7  11   8       50.79       47.23      4.09 o 
   8  11   8      275.45      261.67      8.54 o 
   9  11   8       60.02       76.07      5.19 o 
  10  11   8        6.21        7.00      2.86 o 
 -12  12   8       49.35       46.04      5.22 o 
 -11  12   8      727.73      771.44     13.77 o 
 -10  12   8        4.69        4.92      2.15 o 
  -9  12   8      435.03      501.61     12.65 o 
  -8  12   8      160.45      156.89      6.63 o 
  -7  12   8     3785.79     3998.47     40.16 o 
  -6  12   8      103.19       99.27      5.05 o 
  -5  12   8     7544.99     7231.92     86.35 o 
  -4  12   8      296.30      263.38      7.28 o 
  -3  12   8    16587.94    16400.16    166.61 o 
  -2  12   8      302.63      315.75      9.39 o 
  -1  12   8     5512.22     5369.63     93.00 o 
   0  12   8       23.17       23.60      2.73 o 
   1  12   8     3589.85     3537.07     63.99 o 
   2  12   8      525.38      515.13     13.68 o 
   3  12   8     5647.01     5794.57     78.31 o 
   4  12   8       61.90       67.84      4.33 o 
   5  12   8     2571.38     2636.77     56.28 o 
   6  12   8      135.61      138.02      6.26 o 
   7  12   8     5337.29     5885.48     50.15 o 
   8  12   8      163.73      189.98      6.71 o 
   9  12   8     5760.21     5590.53     57.41 o 
  10  12   8       23.72       30.53      6.09 o 
 -11  13   8      180.94      169.01      6.22 o 
 -10  13   8      971.10     1007.66     24.30 o 
  -9  13   8      496.24      485.32     11.92 o 
  -8  13   8      283.01      306.69      8.82 o 
  -7  13   8      248.18      269.57      8.73 o 
  -6  13   8     6806.81     6991.64    118.89 o 
  -5  13   8        4.17       18.29      3.01 o 
  -4  13   8    12181.79    11862.87     66.51 o 
  -3  13   8      660.47      680.62     17.57 o 
  -2  13   8     1256.66     1248.02     25.35 o 
  -1  13   8      415.80      494.98     10.20 o 
   0  13   8     1835.43     1743.40     21.92 o 
   1  13   8      130.07      137.11      7.33 o 
   2  13   8        1.03       10.66      3.21 o 
   3  13   8      918.46      958.97     17.35 o 
   4  13   8     1725.89     1723.56     36.98 o 
   5  13   8      352.00      383.05     10.38 o 
   6  13   8     2339.21     2498.05     32.63 o 
   7  13   8        7.81       11.94      2.47 o 
   8  13   8     3100.47     3005.62     44.79 o 
 -10  14   8      452.09      398.09     10.37 o 
  -9  14   8        3.80        3.85      3.79 o 
  -8  14   8      863.46      855.64     33.55 o 
  -7  14   8        9.62       10.20      2.48 o 
  -6  14   8      438.53      444.37      9.85 o 
  -5  14   8      865.85      803.70     18.91 o 
  -4  14   8       41.57       35.04      3.64 o 
  -3  14   8     3242.35     3171.80     31.63 o 
  -2  14   8     1936.72     2034.22     34.57 o 
  -1  14   8      300.93      299.11      9.86 o 
   0  14   8      692.00      690.99     13.39 o 
   1  14   8      278.89      305.62     10.32 o 
   2  14   8     1072.84     1107.59     19.96 o 
   3  14   8      278.57      287.21      9.65 o 
   4  14   8     1904.81     1979.74     44.36 o 
   5  14   8     1665.55     1680.80     29.43 o 
   6  14   8      307.89      323.64     11.36 o 
   7  14   8       84.58      101.71      9.09 o 
   8  14   8      536.18      573.62     41.38 o 
  -9  15   8      617.35      520.17     14.43 o 
  -8  15   8     1521.48     1445.64     19.92 o 
  -7  15   8      188.40      179.31      7.23 o 
  -6  15   8     4241.73     4009.97    121.56 o 
  -5  15   8        2.50        5.43      2.08 o 
  -4  15   8     2360.73     2289.59     55.30 o 
  -3  15   8      210.12      191.33      7.42 o 
  -2  15   8     1946.11     1935.69     21.43 o 
  -1  15   8      846.07      828.28     15.91 o 
   0  15   8      244.58      211.10      8.31 o 
   1  15   8     1403.38     1479.01     24.44 o 
   2  15   8      463.12      435.84     13.22 o 
   3  15   8      305.35      330.57     12.56 o 
   4  15   8     2941.00     3103.92     48.11 o 
   5  15   8        5.07       -0.71      4.81 o 
   6  15   8     1267.71     1297.53     30.23 o 
   7  15   8       94.99      102.98      7.58 o 
  -8  16   8      491.09      444.32     13.02 o 
  -7  16   8       62.77       53.58      4.87 o 
  -6  16   8       25.09       24.76      2.98 o 
  -5  16   8     1085.07     1142.75     17.32 o 
  -4  16   8      186.84      193.20      6.16 o 
  -3  16   8      408.76      382.23      9.75 o 
  -2  16   8       11.97       14.18      2.94 o 
  -1  16   8      141.98      126.14      7.95 o 
   0  16   8     2234.89     2381.41     46.70 o 
   1  16   8      144.94      141.03      7.80 o 
   2  16   8     1172.41     1174.11     18.89 o 
   3  16   8       28.11       27.75      4.68 o 
   4  16   8      227.57      209.03     12.34 o 
   5  16   8      360.83      416.19     33.96 o 
   6  16   8      172.38      171.07     10.81 o 
  -6  17   8      664.20      631.26     24.88 o 
  -5  17   8        0.72        4.07      5.30 o 
  -4  17   8      247.78      235.42     12.54 o 
  -3  17   8     1482.24     1407.97     31.98 o 
  -2  17   8       19.19       15.49      5.66 o 
  -1  17   8     1915.93     2005.87     52.04 o 
   0  17   8      471.03      432.09     14.37 o 
   1  17   8     1919.89     1987.44     38.09 o 
   2  17   8        1.05        2.77      2.35 o 
   3  17   8     2678.32     2447.20     32.79 o 
   4  17   8       71.91       64.89      5.69 o 
  -4  18   8        1.67        7.22      3.45 o 
  -3  18   8       37.04       28.74      5.64 o 
  -2  18   8       12.11       14.49      3.00 o 
  -1  18   8        5.90        2.19      2.58 o 
   0  18   8     4544.69     3906.98    305.36 o 
   1  18   8       12.96        9.68      4.57 o 
 -15   1   9        0.40       15.39      6.82 o 
 -14   1   9        7.00       10.28      4.33 o 
 -13   1   9       48.75       60.29      5.37 o 
 -12   1   9      325.66      327.76     10.93 o 
 -11   1   9      289.09      286.55     10.22 o 
 -10   1   9     3900.81     4061.42     38.28 o 
  -9   1   9      282.67      290.52      6.93 o 
  -8   1   9     3202.78     3308.46     51.71 o 
  -7   1   9      339.33      343.27      9.09 o 
  -6   1   9    30648.25    30751.54    281.03 o 
  -5   1   9      626.88      708.91     12.01 o 
  -4   1   9    32566.73    32859.37    292.25 o 
  -3   1   9     1100.15     1099.28     21.43 o 
  -2   1   9     6251.20     6261.87     79.28 o 
  -1   1   9      126.40      151.77      8.45 o 
   0   1   9      571.27      919.18     22.45 o 
   1   1   9        0.28        4.23      2.84 o 
   2   1   9     2624.61     2026.15     43.47 o 
   3   1   9     1105.50     1100.81     18.16 o 
   4   1   9     1024.68     1066.53     40.16 o 
   5   1   9     1829.75     1835.97     30.58 o 
   6   1   9    54054.50    55227.69   1609.51 o 
   7   1   9      245.98      245.65      7.29 o 
   8   1   9     6900.44     7152.98    231.91 o 
   9   1   9        8.22       13.60      3.36 o 
  10   1   9      661.63      657.46     14.89 o 
  11   1   9       91.00       90.99      6.72 o 
  12   1   9     2690.35     2926.78     58.12 o 
  13   1   9       98.99       94.94      6.48 o 
 -15   2   9     1234.32     1544.04     94.39 o 
 -14   2   9       39.56       50.32      5.10 o 
 -13   2   9     1342.85     1374.52     29.17 o 
 -12   2   9       26.38       28.03      3.68 o 
 -11   2   9     2509.36     2537.30     29.23 o 
 -10   2   9      470.85      459.65      9.71 o 
  -9   2   9     4443.82     4339.69     40.01 o 
  -8   2   9      118.39      111.86      5.85 o 
  -7   2   9    79465.92    78746.48    679.52 o 
  -6   2   9     1021.99     1057.50     18.20 o 
  -5   2   9    78942.89    79662.09    587.83 o 
  -4   2   9     2224.47     2236.80     24.98 o 
  -3   2   9    16139.13    16118.38    203.17 o 
  -2   2   9     1054.02     1157.56     21.23 o 
  -1   2   9    13387.41    14122.28    237.12 o 
   0   2   9      279.48      257.44     13.07 o 
   1   2   9     7465.42     6484.47    121.02 o 
   2   2   9     1327.88     1383.06     26.70 o 
   3   2   9    42162.52    38568.82    739.07 o 
   4   2   9      105.55      115.33      7.49 o 
   5   2   9    49343.85    46102.73   1002.71 o 
   6   2   9        1.60        4.52      4.68 o 
   7   2   9    15240.53    15355.64    413.18 o 
   8   2   9      142.97      135.63      8.66 o 
   9   2   9       96.90      140.46      6.73 o 
  10   2   9        7.25        6.78      2.86 o 
  11   2   9     5785.25     5554.67    123.47 o 
  12   2   9      455.10      464.76     17.55 o 
  13   2   9     6729.01     6602.77     60.67 o 
 -15   3   9      998.27     1132.27     61.87 o 
 -14   3   9      463.27      487.72     15.72 o 
 -13   3   9     2075.65     2077.28     33.34 o 
 -12   3   9     1014.66     1007.95     18.95 o 
 -11   3   9      973.76      986.44     16.09 o 
 -10   3   9     1038.82     1052.03     15.65 o 
  -9   3   9      547.29      576.50     16.00 o 
  -8   3   9     5249.66     5444.85     63.11 o 
  -7   3   9      261.18      266.68      8.65 o 
  -6   3   9      350.01      421.10      9.99 o 
  -5   3   9     3021.46     3256.51     38.06 o 
  -4   3   9     2219.18     2312.48     37.24 o 
  -3   3   9     5996.24     5941.88     59.54 o 
  -2   3   9     3073.32     3245.89     75.22 o 
  -1   3   9     7446.70     7387.81    113.94 o 
   0   3   9    15212.24    15856.50    252.13 o 
   1   3   9      860.84      783.85     19.95 o 
   2   3   9      816.56      850.00     22.75 o 
   3   3   9     2135.51     2209.90     34.53 o 
   4   3   9     3563.30     3648.28     63.96 o 
   5   3   9      175.05      173.18     12.66 o 
   6   3   9      512.16      398.59     21.81 o 
   7   3   9     1552.92     1549.62     48.48 o 
   8   3   9       29.34       37.12      4.46 o 
   9   3   9     1779.60     1793.41     41.31 o 
  10   3   9       72.50       66.81      4.91 o 
  11   3   9     1444.10     1403.47     36.13 o 
  12   3   9      850.91      757.74     26.85 o 
  13   3   9      501.20      507.53     13.52 o 
 -15   4   9     1037.16     1023.80     35.80 o 
 -14   4   9      976.00      978.04     27.80 o 
 -13   4   9      309.74      322.97     12.13 o 
 -12   4   9     3252.15     3302.21     35.95 o 
 -11   4   9      773.76      752.77     13.17 o 
 -10   4   9     2917.74     2939.88     37.50 o 
  -9   4   9     1086.85     1160.57     18.31 o 
  -8   4   9     3655.63     3652.43     43.80 o 
  -7   4   9      463.43      472.94     13.15 o 
  -6   4   9     2685.57     2719.83     31.56 o 
  -5   4   9    10154.60    10514.40    107.20 o 
  -4   4   9     3057.60     3040.50     33.11 o 
  -3   4   9     1093.95      967.24     17.44 o 
  -2   4   9    22071.29    21719.54    344.79 o 
  -1   4   9     1792.65     1661.62     44.72 o 
   0   4   9    13181.10    13213.12    229.95 o 
   1   4   9     4857.80     4477.82     96.49 o 
   2   4   9      413.57      316.68     11.26 o 
   3   4   9     1614.11     1722.08     36.07 o 
   4   4   9      334.55      289.59     12.06 o 
   5   4   9     3062.70     2982.31     46.69 o 
   6   4   9     6428.40     6184.61    130.09 o 
   7   4   9     7521.87     7394.13    102.45 o 
   8   4   9     2192.42     2012.37     60.39 o 
   9   4   9       77.86       89.60     12.01 o 
  10   4   9     2772.47     2710.14     57.50 o 
  11   4   9     2488.42     2359.19     94.82 o 
  12   4   9      254.55      262.97     14.15 o 
  13   4   9     1411.17     1410.68     98.52 o 
 -14   5   9      342.11      369.61     22.02 o 
 -13   5   9       54.22       49.50      5.09 o 
 -12   5   9      133.21      130.93      7.52 o 
 -11   5   9        3.53       12.03      3.82 o 
 -10   5   9      123.83      136.85      6.77 o 
  -9   5   9       19.69       16.47      5.78 o 
  -8   5   9    12060.57    12540.00    126.24 o 
  -7   5   9      483.90      546.81     13.32 o 
  -6   5   9    15616.07    15501.45    191.51 o 
  -5   5   9      421.92      442.33     11.43 o 
  -4   5   9      542.70      708.20     15.21 o 
  -3   5   9      183.59      253.51      8.00 o 
  -2   5   9      930.03      832.79     22.82 o 
  -1   5   9      756.00      832.68     18.01 o 
   0   5   9     4858.09     4783.34     94.74 o 
   1   5   9      470.35      522.34     15.67 o 
   2   5   9    10962.52    10443.44    223.50 o 
   3   5   9       19.68       25.21      6.38 o 
   4   5   9    34392.73    33405.82    532.67 o 
   5   5   9     1186.44     1187.86     24.29 o 
   6   5   9      322.24      398.52     10.55 o 
   7   5   9      203.89      212.68      8.43 o 
   8   5   9      102.89      124.66      7.49 o 
   9   5   9        0.55        7.03      2.73 o 
  10   5   9      278.37      257.74      8.18 o 
  11   5   9      195.19      185.40      8.44 o 
  12   5   9     2896.43     3166.29     45.27 o 
  13   5   9      167.35      170.94     11.72 o 
 -14   6   9      574.74      490.97     43.81 o 
 -13   6   9      356.26      352.91     16.38 o 
 -12   6   9     2428.66     2355.98     45.80 o 
 -11   6   9      497.67      527.91     12.51 o 
 -10   6   9     1590.47     1525.31     26.01 o 
  -9   6   9     4320.58     4172.75     51.22 o 
  -8   6   9     1030.11     1037.36     21.52 o 
  -7   6   9     1456.72     1461.84     21.68 o 
  -6   6   9     3424.83     3255.86     33.05 o 
  -5   6   9     8670.77     8826.97    124.65 o 
  -4   6   9     1264.09     1153.86     36.33 o 
  -3   6   9     8398.54     8400.09    148.53 o 
  -2   6   9     7115.55     6538.39    146.20 o 
  -1   6   9      691.53      757.57     21.68 o 
   0   6   9     2266.71     2284.67     64.15 o 
   1   6   9    16909.74    16981.53    459.45 o 
   2   6   9     5831.41     6040.10    130.61 o 
   3   6   9    16287.12    16332.50    378.67 o 
   4   6   9      137.08      180.76      9.03 o 
   5   6   9     1509.46     1394.55     18.76 o 
   6   6   9     3835.09     3608.93     69.02 o 
   7   6   9     2193.83     2082.67     38.41 o 
   8   6   9      796.69      809.03     15.45 o 
   9   6   9      496.00      519.43     13.61 o 
  10   6   9     2825.10     2906.84     46.66 o 
  11   6   9      263.36      264.75      9.63 o 
  12   6   9      130.18      150.32      7.29 o 
 -14   7   9      541.74      568.23     71.15 o 
 -13   7   9     4011.51     3876.94    212.10 o 
 -12   7   9       36.81       50.17      5.49 o 
 -11   7   9    11032.45    11004.60    161.26 o 
 -10   7   9      474.64      406.86     14.88 o 
  -9   7   9      399.95      407.82     12.53 o 
  -8   7   9     1016.54     1063.64     19.18 o 
  -7   7   9       60.36       64.26      5.07 o 
  -6   7   9        9.99       21.35      3.72 o 
  -5   7   9     2934.89     2759.76     57.29 o 
  -4   7   9       39.45       60.62      7.40 o 
  -3   7   9    17345.26    16863.89    242.24 o 
  -2   7   9     1306.96     1330.67     27.25 o 
  -1   7   9    34444.51    35926.10    833.68 o 
   0   7   9     5063.89     5249.97    147.51 o 
   1   7   9    10108.47    10658.88    287.70 o 
   2   7   9       59.21       54.13      9.12 o 
   3   7   9       25.88       41.94      6.13 o 
   4   7   9     1021.24      883.93     19.13 o 
   5   7   9      465.51      479.35     12.52 o 
   6   7   9     1685.91     1605.73     38.80 o 
   7   7   9     8048.50     8217.66    149.75 o 
   8   7   9      179.29      172.51      7.31 o 
   9   7   9    10080.32    10400.36    206.63 o 
  10   7   9      294.82      292.96      9.62 o 
  11   7   9     2156.35     2106.17     43.24 o 
  12   7   9      236.12      220.85     11.91 o 
 -14   8   9     1098.91     1015.66    122.09 o 
 -13   8   9       46.74       43.70      7.04 o 
 -12   8   9      674.26      597.74     25.74 o 
 -11   8   9      188.01      171.43      9.20 o 
 -10   8   9     3941.43     3859.78     78.51 o 
  -9   8   9      476.98      492.56     13.89 o 
  -8   8   9       80.30       73.77      5.40 o 
  -7   8   9      919.54      961.13     18.68 o 
  -6   8   9      458.72      543.87     14.44 o 
  -5   8   9      335.64      359.41     10.71 o 
  -4   8   9    20926.89    20874.48    356.40 o 
  -3   8   9       35.62       46.17      4.52 o 
  -2   8   9     1847.52     1919.94     52.61 o 
  -1   8   9       19.60       29.78      6.52 o 
   0   8   9     9800.16     9377.10    284.62 o 
   1   8   9     1790.99     1827.29     53.17 o 
   2   8   9     2147.46     1974.81     44.77 o 
   3   8   9     3110.22     3098.53     53.12 o 
   4   8   9     3150.53     3198.48     43.12 o 
   5   8   9       48.91       33.79      4.12 o 
   6   8   9     5351.32     4972.54    105.27 o 
   7   8   9      270.24      283.43      8.52 o 
   8   8   9     5421.23     5377.32     43.37 o 
   9   8   9      147.49      123.32      7.10 o 
  10   8   9      317.69      300.56      9.25 o 
  11   8   9       10.53        7.16      3.26 o 
  12   8   9      240.44      258.10     18.88 o 
 -13   9   9      219.50      277.22     17.30 o 
 -12   9   9      135.23      137.79      9.40 o 
 -11   9   9     1683.34     1795.91     38.31 o 
 -10   9   9      199.31      190.58      9.42 o 
  -9   9   9     2922.50     2782.93     36.07 o 
  -8   9   9      947.58     1018.07     20.17 o 
  -7   9   9     2074.96     2085.96     29.41 o 
  -6   9   9     1194.65     1262.67     31.33 o 
  -5   9   9     2160.33     2110.82     45.23 o 
  -4   9   9     1843.58     1928.69     23.36 o 
  -3   9   9     4176.91     4205.20     57.10 o 
  -2   9   9       96.54      105.59      5.50 o 
  -1   9   9     1573.41     1599.97     31.38 o 
   0   9   9      546.41      581.08     12.41 o 
   1   9   9     5963.27     5867.74    142.33 o 
   2   9   9     2485.67     2606.42     29.82 o 
   3   9   9      106.42      175.38      6.58 o 
   4   9   9      527.73      607.36     10.74 o 
   5   9   9      555.80      545.49     11.36 o 
   6   9   9      447.05      506.32     11.36 o 
   7   9   9      261.11      314.68      8.68 o 
   8   9   9       46.33       43.17      4.15 o 
   9   9   9      216.51      245.87      9.81 o 
  10   9   9        0.25        4.11      2.80 o 
  11   9   9      876.23      985.88     20.39 o 
 -13  10   9      110.81       99.12      6.04 o 
 -12  10   9     4510.42     4314.94     93.33 o 
 -11  10   9      125.06      127.74      8.08 o 
 -10  10   9     3567.19     3681.95     66.33 o 
  -9  10   9       62.40       65.02      5.33 o 
  -8  10   9     1552.71     1510.95     22.23 o 
  -7  10   9       33.99       33.09      3.83 o 
  -6  10   9     2256.74     2300.51     28.45 o 
  -5  10   9      938.55      970.87     14.61 o 
  -4  10   9    14540.83    14940.43    208.29 o 
  -3  10   9      180.37      210.16      6.83 o 
  -2  10   9    12306.76    12315.36    127.00 o 
  -1  10   9      436.39      442.52      8.33 o 
   0  10   9     3052.94     2962.99     47.20 o 
   1  10   9       62.74       63.74      4.92 o 
   2  10   9        3.50       28.53      7.80 o 
   3  10   9      451.91      439.27     11.23 o 
   4  10   9     1659.88     1560.74     29.18 o 
   5  10   9      368.29      400.94     10.87 o 
   6  10   9       49.80       66.31      4.39 o 
   7  10   9      960.74      987.67     17.89 o 
   8  10   9     4694.45     4600.78     57.67 o 
   9  10   9      530.66      487.22     12.68 o 
  10  10   9     2021.83     2089.61     30.49 o 
  11  10   9      137.89      132.10      5.57 o 
 -12  11   9       43.60       44.25      4.81 o 
 -11  11   9     4883.55     4813.72     43.60 o 
 -10  11   9       23.13       19.30      3.24 o 
  -9  11   9     8556.60     8900.82    175.06 o 
  -8  11   9       34.58       36.83      3.92 o 
  -7  11   9      191.17      121.19      6.04 o 
  -6  11   9       24.40       43.76      4.30 o 
  -5  11   9    22299.21    22353.51    284.47 o 
  -4  11   9       21.40       64.69      5.92 o 
  -3  11   9    17683.62    18358.79    266.57 o 
  -2  11   9       48.07       66.62      4.91 o 
  -1  11   9     4922.67     5088.72     69.88 o 
   0  11   9       72.15       73.14      4.34 o 
   1  11   9     4441.62     4485.04     78.97 o 
   2  11   9      131.39      152.12      6.54 o 
   3  11   9      803.78      848.94     16.40 o 
   4  11   9       80.41       90.79      5.12 o 
   5  11   9     2745.61     2717.14     27.10 o 
   6  11   9       12.30       25.69      3.13 o 
   7  11   9     5967.90     6069.26     99.46 o 
   8  11   9      267.05      266.82      8.18 o 
   9  11   9     2850.95     2986.89     37.53 o 
  10  11   9       49.22       59.81      7.33 o 
 -12  12   9      126.32       94.90      5.44 o 
 -11  12   9        6.15        4.68      2.82 o 
 -10  12   9      112.05       73.02      4.85 o 
  -9  12   9      352.00      402.53     11.65 o 
  -8  12   9      514.32      582.50     12.04 o 
  -7  12   9      772.81      884.96     13.28 o 
  -6  12   9     2324.08     2081.97     27.16 o 
  -5  12   9      151.84      140.38      5.54 o 
  -4  12   9      131.47      138.58      5.61 o 
  -3  12   9       10.32       17.55      2.67 o 
  -2  12   9     1634.74     1662.21     22.06 o 
  -1  12   9       74.89       78.14      4.04 o 
   0  12   9      682.29      626.80     12.75 o 
   1  12   9        9.74        8.59      2.51 o 
   2  12   9        6.41        6.33      2.46 o 
   3  12   9     2356.68     2396.64     49.03 o 
   4  12   9        0.87        9.37      2.22 o 
   5  12   9      954.62      963.62     14.87 o 
   6  12   9       35.98       32.07      3.25 o 
   7  12   9        8.34       12.49      2.69 o 
   8  12   9        0.46        8.08      2.56 o 
   9  12   9       76.27       65.69      6.34 o 
 -11  13   9     2039.51     2145.80     30.54 o 
 -10  13   9      244.73      215.99      8.47 o 
  -9  13   9     3834.47     4067.86     42.74 o 
  -8  13   9      478.49      498.99     17.21 o 
  -7  13   9       28.36       40.55      4.07 o 
  -6  13   9      281.74      324.86      8.77 o 
  -5  13   9     1085.02     1130.74     22.28 o 
  -4  13   9      554.44      511.32     10.99 o 
  -3  13   9     6843.31     6469.16    113.07 o 
  -2  13   9       25.49       16.71      2.57 o 
  -1  13   9    12207.37    12203.88    200.63 o 
   0  13   9      889.82      923.06     20.02 o 
   1  13   9     1726.67     1963.85     24.50 o 
   2  13   9      866.42      865.91     19.55 o 
   3  13   9      131.57      147.82      6.91 o 
   4  13   9      621.57      644.74     18.07 o 
   5  13   9      800.25      851.14     21.71 o 
   6  13   9      185.36      181.91      6.71 o 
   7  13   9     2253.96     2302.60     24.17 o 
   8  13   9        1.35        2.70      2.20 o 
 -10  14   9      130.04      127.63      5.22 o 
  -9  14   9      120.25      138.72      6.76 o 
  -8  14   9       13.15        7.44      2.47 o 
  -7  14   9      117.87      118.85      5.23 o 
  -6  14   9     1969.08     1747.67     56.73 o 
  -5  14   9       22.35       20.37      2.97 o 
  -4  14   9     1018.95     1023.79     18.32 o 
  -3  14   9     1147.30     1139.99     17.83 o 
  -2  14   9     5501.41     5802.25     79.79 o 
  -1  14   9      499.42      500.23     12.51 o 
   0  14   9      805.28      843.16     15.68 o 
   1  14   9       69.72       76.70      5.34 o 
   2  14   9       71.66       74.27      7.25 o 
   3  14   9       68.87       72.38      5.77 o 
   4  14   9      237.76      206.04      7.83 o 
   5  14   9      275.10      268.61      9.15 o 
   6  14   9      529.29      504.20     20.87 o 
   7  14   9      184.23      186.76     11.07 o 
   8  14   9     1162.14     1066.86     28.70 o 
  -9  15   9      188.58      184.26      8.77 o 
  -8  15   9     1874.28     1934.90     41.28 o 
  -7  15   9        3.43       11.78      3.82 o 
  -6  15   9     3553.02     3574.47    106.21 o 
  -5  15   9      613.30      519.01     11.26 o 
  -4  15   9      260.22      246.79      8.15 o 
  -3  15   9     1174.60     1168.12     17.52 o 
  -2  15   9        0.31        2.79      2.52 o 
  -1  15   9     2004.11     1999.90     62.00 o 
   0  15   9      541.33      494.45     12.44 o 
   1  15   9     1210.40     1241.57     21.32 o 
   2  15   9     1845.24     1871.61     26.68 o 
   3  15   9       19.50       19.07      3.84 o 
   4  15   9     4019.89     4315.92     60.37 o 
   5  15   9      167.96      173.25     12.03 o 
   6  15   9      903.92      898.13     23.48 o 
   7  15   9      681.25      719.77     23.98 o 
  -8  16   9     1031.98      973.09     37.50 o 
  -7  16   9      846.44      824.67     19.43 o 
  -6  16   9      131.46      141.02      7.02 o 
  -5  16   9      705.28      759.52     17.29 o 
  -4  16   9       47.00       61.83      4.26 o 
  -3  16   9      160.19      164.39      7.20 o 
  -2  16   9        7.08        8.23      2.81 o 
  -1  16   9      147.32      157.96      8.22 o 
   0  16   9      645.96      576.41     15.89 o 
   1  16   9     2205.24     2231.10     28.70 o 
   2  16   9     1310.64     1217.43     30.90 o 
   3  16   9     1616.66     1616.99     33.74 o 
   4  16   9        3.26        3.26      3.31 o 
   5  16   9     1167.06     1223.87     74.96 o 
  -6  17   9      500.26      471.46     20.11 o 
  -5  17   9      120.73      110.34      7.69 o 
  -4  17   9      483.43      480.81     21.86 o 
  -3  17   9     1531.25     1549.88     30.41 o 
  -2  17   9        2.57        1.97      3.90 o 
  -1  17   9     1173.37     1202.44     28.69 o 
   0  17   9       83.88       84.44      6.37 o 
   1  17   9      599.42      540.94     24.80 o 
   2  17   9      501.67      509.39     17.71 o 
   3  17   9        1.17        5.33      2.63 o 
   4  17   9      223.58      179.70     12.97 o 
  -3  18   9       77.19       56.08      6.86 o 
  -2  18   9       32.37       21.77      3.68 o 
  -1  18   9      466.26      430.42     13.37 o 
   0  18   9      323.84      305.76     16.44 o 
 -15   0  10      101.57      108.64     16.88 o 
 -14   0  10     4370.52     4544.83    626.46 o 
 -13   0  10       12.94       12.80      4.36 o 
 -12   0  10    17333.44    17624.86    547.36 o 
 -11   0  10      109.84      114.73     10.56 o 
 -10   0  10    12251.27    12047.38    103.89 o 
  -9   0  10       17.21       22.36      3.44 o 
  -8   0  10    17274.80    16435.28    155.09 o 
  -7   0  10       45.35       38.19      5.52 o 
  -6   0  10    20621.61    19691.08    174.72 o 
  -5   0  10       70.30       51.63      4.70 o 
  -4   0  10    66642.56    65920.07   1370.74 o 
  -3   0  10      241.94      253.84     11.26 o 
  -2   0  10   108931.90   117257.42   1576.10 o 
  -1   0  10      115.66      121.86     13.28 o 
   0   0  10    78803.81    78996.52    465.69 o 
   1   0  10     1349.90     1345.90     26.33 o 
   2   0  10    32387.70    33951.96    678.98 o 
   3   0  10      255.38      280.28     14.37 o 
   4   0  10   124561.94   114902.01    464.07 o 
   5   0  10      930.93      878.82     26.90 o 
   6   0  10     6879.08     6915.11     86.45 o 
   7   0  10       82.16       75.39      5.28 o 
   8   0  10     6289.62     6972.43    134.97 o 
   9   0  10      242.80      247.06     14.25 o 
  10   0  10     2231.48     2241.43     41.14 o 
  11   0  10       10.16        4.17      4.15 o 
  12   0  10      871.39      856.15     39.78 o 
  13   0  10       12.51        7.47      5.11 o 
 -15   1  10     2442.55     3049.62     57.85 o 
 -14   1  10      116.07      136.76      8.07 o 
 -13   1  10     4051.35     3987.52    112.43 o 
 -12   1  10       40.02       44.99      5.23 o 
 -11   1  10     2849.75     2621.72     33.64 o 
 -10   1  10      158.24      172.01      6.33 o 
  -9   1  10     2968.29     2909.42     33.65 o 
  -8   1  10      620.07      627.45     13.95 o 
  -7   1  10    22202.42    22540.22    234.99 o 
  -6   1  10      198.97      183.36      6.86 o 
  -5   1  10    27184.40    27309.86    276.88 o 
  -4   1  10     1194.50     1217.81     16.26 o 
  -3   1  10    21514.78    21204.63    197.31 o 
  -2   1  10       17.22       17.03      3.47 o 
  -1   1  10     3133.23     3562.66     62.41 o 
   0   1  10     1455.93     1556.38     29.95 o 
   1   1  10    17021.51    16967.63    222.36 o 
   2   1  10      146.71      110.69      5.74 o 
   3   1  10     3879.10     4205.84     61.00 o 
   4   1  10     1810.29     1979.85     29.78 o 
   5   1  10     4611.04     4573.97     62.83 o 
   6   1  10      879.33      862.90     13.47 o 
   7   1  10      760.53      790.56     22.83 o 
   8   1  10       85.26       90.45      5.22 o 
   9   1  10     1427.35     1400.52     21.68 o 
  10   1  10        7.72       12.61      2.81 o 
  11   1  10       36.85       45.55      4.42 o 
  12   1  10       49.13       47.48      5.35 o 
  13   1  10       10.28       13.72      3.13 o 
 -15   2  10        3.88       17.86      7.02 o 
 -14   2  10      931.19      998.44     22.12 o 
 -13   2  10       52.76       55.46      5.19 o 
 -12   2  10       38.59       43.60      5.73 o 
 -11   2  10      129.62      146.86      6.76 o 
 -10   2  10     1486.74     1480.37     20.19 o 
  -9   2  10      761.70      790.57     11.68 o 
  -8   2  10     1386.65     1271.11     20.65 o 
  -7   2  10     2591.08     2712.68     27.92 o 
  -6   2  10       13.03       55.12      6.21 o 
  -5   2  10     1606.40     1751.34     23.90 o 
  -4   2  10    30433.35    32534.04    316.39 o 
  -3   2  10       86.15       78.44      4.66 o 
  -2   2  10       56.21       62.40      7.02 o 
  -1   2  10     6256.14     6577.53     88.81 o 
   0   2  10      899.34      896.92     20.82 o 
   1   2  10     1381.01     1267.70     29.15 o 
   2   2  10      392.34      403.39     20.01 o 
   3   2  10     1260.12     1173.78     23.06 o 
   4   2  10     5903.56     5767.97     80.30 o 
   5   2  10     1123.89     1154.09     27.87 o 
   6   2  10     1348.92     1416.77     30.28 o 
   7   2  10      133.84      123.55      8.41 o 
   8   2  10     1835.59     1769.16     33.65 o 
   9   2  10      398.22      426.83     11.45 o 
  10   2  10      934.80     1019.40     46.13 o 
  11   2  10      984.50      952.98     21.85 o 
  12   2  10       45.23       54.34      6.12 o 
  13   2  10      322.29      331.16     13.00 o 
 -15   3  10     4246.83     4794.29    310.46 o 
 -14   3  10       28.18       24.56      4.37 o 
 -13   3  10     6082.34     5889.70    129.50 o 
 -12   3  10      604.09      601.97     14.14 o 
 -11   3  10      849.55      857.07     14.06 o 
 -10   3  10      571.78      540.00     11.08 o 
  -9   3  10       96.76      126.33      5.09 o 
  -8   3  10     1261.47     1278.66     14.88 o 
  -7   3  10    17471.69    17083.12    152.32 o 
  -6   3  10      123.67      118.69      5.60 o 
  -5   3  10    38412.69    39733.33    410.29 o 
  -4   3  10     6495.94     6510.25     71.83 o 
  -3   3  10    19644.16    19253.24    180.33 o 
  -2   3  10       19.37       27.23      5.00 o 
  -1   3  10     8872.78     8826.37    106.60 o 
   0   3  10     7823.77     7792.35    166.76 o 
   1   3  10      530.88      505.10     16.52 o 
   2   3  10       62.09       68.65      5.88 o 
   3   3  10    23436.25    22627.80    655.51 o 
   4   3  10       52.51       83.72     11.09 o 
   5   3  10    22113.90    20927.96    578.74 o 
   6   3  10     3162.57     2992.87     95.71 o 
   7   3  10     8636.94     8370.26    191.27 o 
   8   3  10      414.21      373.02     10.37 o 
   9   3  10      318.01      365.05     15.19 o 
  10   3  10      154.21      151.40      6.69 o 
  11   3  10        5.43       13.44      2.84 o 
  12   3  10      687.49      686.77     16.32 o 
  13   3  10      837.16      878.24     72.42 o 
 -15   4  10       49.84       49.05      8.63 o 
 -14   4  10     1717.49     1651.24     41.78 o 
 -13   4  10       55.07       60.52      5.74 o 
 -12   4  10     3073.22     3070.37     40.17 o 
 -11   4  10       55.06       60.08      4.07 o 
 -10   4  10       18.93       22.82      3.84 o 
  -9   4  10     2387.89     2518.89     36.83 o 
  -8   4  10     1993.57     2009.88     20.01 o 
  -7   4  10     1080.24     1111.34     17.37 o 
  -6   4  10    17225.64    17035.75    139.73 o 
  -5   4  10       90.95       83.16      4.61 o 
  -4   4  10    18571.00    18311.42    191.61 o 
  -3   4  10      469.56      512.59     13.29 o 
  -2   4  10    37143.93    38590.14    577.87 o 
  -1   4  10       54.48       60.22      5.47 o 
   0   4  10     1426.56     1511.23     30.78 o 
   1   4  10     2530.58     2229.36     45.82 o 
   2   4  10     2525.11     2959.55     53.00 o 
   3   4  10     2668.40     2343.54     38.61 o 
   4   4  10     2437.76     2378.04     42.82 o 
   5   4  10      557.72      574.43     13.61 o 
   6   4  10    28184.06    28230.13    454.57 o 
   7   4  10       70.26       88.66      5.56 o 
   8   4  10     4268.93     4110.85    149.63 o 
   9   4  10        8.87       12.01      2.89 o 
  10   4  10     1332.49     1408.49     18.48 o 
  11   4  10      448.56      462.08     18.06 o 
  12   4  10      237.35      250.03     12.58 o 
 -14   5  10      124.64      125.28      7.90 o 
 -13   5  10      313.27      326.96     13.57 o 
 -12   5  10     5262.06     5165.99     96.13 o 
 -11   5  10     1377.30     1423.53     23.06 o 
 -10   5  10     3418.62     3326.62     34.82 o 
  -9   5  10      204.89      201.67     10.10 o 
  -8   5  10     3608.57     3776.04     41.17 o 
  -7   5  10      388.20      417.35      9.07 o 
  -6   5  10     3464.21     3309.34     49.23 o 
  -5   5  10     2886.26     2965.56     48.45 o 
  -4   5  10      345.38      442.53     12.18 o 
  -3   5  10       67.60       67.61      5.60 o 
  -2   5  10     9117.87     8812.57    178.86 o 
  -1   5  10     9235.42     9434.67    236.71 o 
   0   5  10    27301.47    26395.73    731.75 o 
   1   5  10      364.35      371.07     13.62 o 
   2   5  10     8000.37     7684.72    200.45 o 
   3   5  10     1193.72     1089.90     23.53 o 
   4   5  10     5828.32     5565.50    144.95 o 
   5   5  10        0.64        7.51      4.81 o 
   6   5  10       51.89       81.95      4.56 o 
   7   5  10      596.33      671.57     14.68 o 
   8   5  10      619.92      641.75     19.75 o 
   9   5  10      289.36      272.62      8.62 o 
  10   5  10     2614.45     2620.96     45.03 o 
  11   5  10        1.66        6.97      2.68 o 
  12   5  10     2908.02     2784.74     80.90 o 
 -14   6  10      399.69      352.35     19.08 o 
 -13   6  10       43.86       44.31      4.91 o 
 -12   6  10      115.57      108.72      8.14 o 
 -11   6  10     2954.73     2851.31     34.35 o 
 -10   6  10        5.38       16.90      6.43 o 
  -9   6  10     8595.54     8234.08     69.93 o 
  -8   6  10      163.16      214.42      7.18 o 
  -7   6  10      406.14      437.35      9.28 o 
  -6   6  10     6563.81     6266.49     65.90 o 
  -5   6  10     1322.54     1402.80     23.22 o 
  -4   6  10     5942.51     6095.69    117.32 o 
  -3   6  10      836.80      942.11     17.07 o 
  -2   6  10     1296.91     1323.16     26.46 o 
  -1   6  10     4808.45     4916.25    124.07 o 
   0   6  10     5169.63     5167.98    137.06 o 
   1   6  10    48346.14    49060.23   1258.61 o 
   2   6  10      881.85      932.40     34.15 o 
   3   6  10    16783.29    16211.54    382.59 o 
   4   6  10       25.92       86.72      8.01 o 
   5   6  10     1683.51     1734.66     20.45 o 
   6   6  10     3771.76     3787.38     65.50 o 
   7   6  10     1753.71     1706.49     33.29 o 
   8   6  10      589.85      591.40     13.21 o 
   9   6  10      734.32      755.00     19.64 o 
  10   6  10      234.70      245.25      8.49 o 
  11   6  10     2373.35     2546.56     55.74 o 
  12   6  10     1537.27     1592.52     35.25 o 
 -14   7  10      701.94      742.34     47.63 o 
 -13   7  10      163.55      178.40     12.89 o 
 -12   7  10      159.99      155.10     10.76 o 
 -11   7  10      332.37      303.54     11.17 o 
 -10   7  10      299.84      308.99     11.69 o 
  -9   7  10      106.69      108.65      6.87 o 
  -8   7  10     1881.33     1893.87     31.88 o 
  -7   7  10     1239.66     1235.34     24.30 o 
  -6   7  10       22.29       23.66      5.33 o 
  -5   7  10     5087.37     5004.44    115.17 o 
  -4   7  10      430.82      486.81     13.29 o 
  -3   7  10     6853.57     6787.28     78.12 o 
  -2   7  10     7069.84     7490.66    144.50 o 
  -1   7  10     1574.42     1642.61     41.08 o 
   0   7  10     4993.01     5117.88    156.55 o 
   1   7  10        7.45        9.84      4.67 o 
   2   7  10     2484.12     2378.45     53.94 o 
   3   7  10     2168.42     2114.99     38.02 o 
   4   7  10     2754.88     2740.13     60.39 o 
   5   7  10     2860.19     2910.08     60.44 o 
   6   7  10      586.92      612.15     12.41 o 
   7   7  10     5007.27     5017.90     69.57 o 
   8   7  10      271.50      292.25      8.19 o 
   9   7  10     2009.33     2033.06     25.77 o 
  10   7  10       27.96       21.03      3.82 o 
  11   7  10      127.11      137.59      8.58 o 
  12   7  10      622.69      672.97     23.97 o 
 -14   8  10      193.34      175.81      9.95 o 
 -13   8  10     1872.52     1721.32     45.16 o 
 -12   8  10        1.79        6.99      5.35 o 
 -11   8  10    12075.82    11269.29    284.52 o 
 -10   8  10      160.44      145.15      8.12 o 
  -9   8  10     3768.90     3681.77     37.51 o 
  -8   8  10      509.54      529.42     11.95 o 
  -7   8  10      599.95      682.27     15.04 o 
  -6   8  10       17.18       28.71      5.53 o 
  -5   8  10      118.65      100.30      4.61 o 
  -4   8  10     3749.10     4016.79     70.77 o 
  -3   8  10     2732.06     2813.54     36.30 o 
  -2   8  10      461.27      500.82     13.36 o 
  -1   8  10    12196.07    12747.32    379.00 o 
   0   8  10     2329.00     2474.70     61.51 o 
   1   8  10    21487.09    23156.62    453.21 o 
   2   8  10      210.91      190.12      7.25 o 
   3   8  10     2213.51     2437.63     44.98 o 
   4   8  10      645.40      660.69     11.78 o 
   5   8  10       29.00       43.09      7.81 o 
   6   8  10      519.71      551.71     10.88 o 
   7   8  10       47.45       60.57      4.15 o 
   8   8  10     1273.71     1298.99     20.29 o 
   9   8  10     1157.79     1182.09     25.20 o 
  10   8  10      134.99      128.33      6.51 o 
  11   8  10     2543.36     2699.47    106.51 o 
 -13   9  10        0.59       -1.72      2.24 o 
 -12   9  10      283.09      258.81     12.29 o 
 -11   9  10       69.09       62.13      5.75 o 
 -10   9  10     5292.78     4912.39     55.95 o 
  -9   9  10      442.76      451.10     14.66 o 
  -8   9  10     8634.89     8937.46     81.40 o 
  -7   9  10      590.23      603.92     14.09 o 
  -6   9  10     6288.25     6161.51    103.52 o 
  -5   9  10      454.30      438.78      9.77 o 
  -4   9  10      343.67      434.64     10.20 o 
  -3   9  10      710.89      732.42     12.15 o 
  -2   9  10    11163.26    10839.58    175.61 o 
  -1   9  10      245.52      253.98      7.29 o 
   0   9  10     8198.36     8520.35    183.54 o 
   1   9  10       75.64       73.08      4.79 o 
   2   9  10    15780.16    15904.96    240.66 o 
   3   9  10      331.43      320.02      7.92 o 
   4   9  10     1340.32     1462.50     19.22 o 
   5   9  10      127.68      136.17      5.48 o 
   6   9  10     1772.84     1906.18     26.94 o 
   7   9  10      349.78      382.93      9.75 o 
   8   9  10      197.60      283.87      9.23 o 
   9   9  10        0.68       -1.60      2.57 o 
  10   9  10     2811.12     3169.68    113.38 o 
  11   9  10      296.82      288.92      8.53 o 
 -13  10  10        4.36        2.99      2.35 o 
 -12  10  10        5.92        4.90      2.74 o 
 -11  10  10      464.05      439.92     13.98 o 
 -10  10  10       56.38       54.80      4.82 o 
  -9  10  10     1362.71     1405.90     24.91 o 
  -8  10  10      189.36      232.26      9.13 o 
  -7  10  10     2823.08     2874.05     49.02 o 
  -6  10  10       21.61       29.92      3.82 o 
  -5  10  10       21.26       35.95      5.48 o 
  -4  10  10       51.09      115.51      6.19 o 
  -3  10  10       98.40      111.38      9.12 o 
  -2  10  10      308.57      283.58      8.92 o 
  -1  10  10     1543.09     1602.21     32.28 o 
   0  10  10       40.74       45.10      5.59 o 
   1  10  10     3117.70     3077.79     69.22 o 
   2  10  10       45.30       59.83      5.82 o 
   3  10  10      134.52      186.85      6.22 o 
   4  10  10        0.97       27.45      3.28 o 
   5  10  10      596.29      615.47     12.08 o 
   6  10  10        2.37        2.64      2.23 o 
   7  10  10      107.87      125.77      5.53 o 
   8  10  10       10.92       12.47      2.73 o 
   9  10  10       41.77       68.11      6.56 o 
  10  10  10       16.93       24.40      3.74 o 
 -12  11  10       31.03       28.17      3.70 o 
 -11  11  10        5.28        2.12      3.03 o 
 -10  11  10     1498.97     1503.08     26.25 o 
  -9  11  10       35.18       49.85      4.28 o 
  -8  11  10     1001.58     1018.11     26.70 o 
  -7  11  10       31.65       34.38      3.82 o 
  -6  11  10     1091.82     1220.04     20.71 o 
  -5  11  10      649.94      710.28     12.33 o 
  -4  11  10     5253.16     5064.53     77.73 o 
  -3  11  10      124.16      156.36      5.80 o 
  -2  11  10      110.20      124.27     11.35 o 
  -1  11  10      935.00      924.53     19.83 o 
   0  11  10     2449.60     2392.17     56.38 o 
   1  11  10       50.88       53.75      3.89 o 
   2  11  10    13764.16    13658.14    216.66 o 
   3  11  10       66.84       74.83      5.21 o 
   4  11  10      698.63      693.80     11.93 o 
   5  11  10       44.00       69.47      6.05 o 
   6  11  10      251.14      261.49      7.58 o 
   7  11  10      288.25      319.10      9.32 o 
   8  11  10       83.31      100.78      5.28 o 
   9  11  10        0.44        4.01      2.89 o 
  10  11  10     1686.73     1630.99     28.83 o 
 -12  12  10        8.23        4.01      2.22 o 
 -11  12  10     2811.69     2759.96     32.73 o 
 -10  12  10       46.94       33.44      3.30 o 
  -9  12  10     4256.52     3909.00     85.57 o 
  -8  12  10        3.25       10.30      2.31 o 
  -7  12  10     8806.36     9209.14    177.03 o 
  -6  12  10       13.55       14.69      2.47 o 
  -5  12  10       29.43        6.25      2.29 o 
  -4  12  10        9.01        9.38      2.28 o 
  -3  12  10    15682.21    15283.52    300.53 o 
  -2  12  10       59.91       62.57      3.78 o 
  -1  12  10    14018.60    14583.74    220.03 o 
   0  12  10       27.73       35.80      3.35 o 
   1  12  10      223.62      176.87      8.68 o 
   2  12  10       38.27       33.87      4.82 o 
   3  12  10      274.75      341.84      8.09 o 
   4  12  10      342.88      368.82      8.31 o 
   5  12  10     5623.90     5768.64     70.48 o 
   6  12  10       25.01       26.88      3.00 o 
   7  12  10       76.58       55.13      4.08 o 
   8  12  10        1.40        1.39      3.22 o 
   9  12  10     2608.19     2572.20    110.41 o 
 -11  13  10        2.52        3.93      1.62 o 
 -10  13  10     1008.58      927.06     19.55 o 
  -9  13  10        0.66        6.26      2.59 o 
  -8  13  10     5654.26     5299.12     99.46 o 
  -7  13  10      164.38      181.95      6.98 o 
  -6  13  10     1632.48     1677.10     35.91 o 
  -5  13  10      669.37      726.08     12.06 o 
  -4  13  10      576.01      541.01     10.55 o 
  -3  13  10     2021.00     1921.81     23.28 o 
  -2  13  10      980.55      925.93     15.98 o 
  -1  13  10     1214.68     1186.34     26.60 o 
   0  13  10     4636.33     4685.11     81.40 o 
   1  13  10       91.54       78.96      5.30 o 
   2  13  10     2813.93     2881.73     35.05 o 
   3  13  10      801.20      783.30     16.36 o 
   4  13  10     5922.28     6198.95    102.40 o 
   5  13  10      634.94      665.62     15.77 o 
   6  13  10      122.21       91.74      5.15 o 
   7  13  10      322.35      355.69     12.71 o 
   8  13  10       19.65       15.75      3.11 o 
 -10  14  10       13.28       11.94      2.13 o 
  -9  14  10      573.21      505.72     13.86 o 
  -8  14  10      392.47      361.50     13.42 o 
  -7  14  10      293.03      231.72      8.89 o 
  -6  14  10     2987.08     2921.70     51.58 o 
  -5  14  10      122.62      109.00      5.41 o 
  -4  14  10     1381.73     1422.24     33.99 o 
  -3  14  10       98.19      136.74      6.62 o 
  -2  14  10      523.97      591.19     15.92 o 
  -1  14  10       49.66       39.84      3.88 o 
   0  14  10       24.45       34.93      3.65 o 
   1  14  10       74.50       74.65      5.19 o 
   2  14  10      511.81      534.96     13.44 o 
   3  14  10        2.25        4.50      2.70 o 
   4  14  10      793.58      875.67     16.70 o 
   5  14  10       14.42       14.85      2.79 o 
   6  14  10     1379.33     1508.57     36.18 o 
   7  14  10      104.96      124.02      8.50 o 
  -9  15  10       56.24       44.84      5.73 o 
  -8  15  10     2596.55     2271.32     39.65 o 
  -7  15  10       63.80       59.88      8.22 o 
  -6  15  10     3296.49     3030.19     70.00 o 
  -5  15  10      631.88      606.48     16.00 o 
  -4  15  10       43.22       51.84      7.62 o 
  -3  15  10      537.32      560.67     14.77 o 
  -2  15  10     3157.26     2781.02     40.54 o 
  -1  15  10      276.68      311.15      9.84 o 
   0  15  10     5869.18     5812.86     41.07 o 
   1  15  10       60.79       71.56      4.95 o 
   2  15  10      542.08      562.48     13.59 o 
   3  15  10      359.11      361.98     10.46 o 
   4  15  10     1404.00     1458.07     34.16 o 
   5  15  10      441.44      456.04     19.73 o 
   6  15  10      136.42       83.32      6.89 o 
  -7  16  10      578.51      468.35     28.03 o 
  -6  16  10       75.25       83.68      6.35 o 
  -5  16  10      190.78      204.41      6.64 o 
  -4  16  10     1319.32     1460.68     21.95 o 
  -3  16  10     2641.00     2400.77     72.60 o 
  -2  16  10      160.37      169.19      8.23 o 
  -1  16  10     1586.51     1463.54     26.05 o 
   0  16  10       40.25       45.83      4.69 o 
   1  16  10     1050.83     1129.51     23.21 o 
   2  16  10      340.83      342.31     18.80 o 
   3  16  10      516.67      565.27     19.07 o 
   4  16  10      112.93      109.19      8.18 o 
   5  16  10       24.28       23.86      3.75 o 
  -5  17  10     1724.96     1530.34     33.51 o 
  -4  17  10     1145.57     1074.08     22.80 o 
  -3  17  10     2185.67     2204.01     80.39 o 
  -2  17  10       13.19        9.57      3.83 o 
  -1  17  10      946.01     1007.58     51.37 o 
   0  17  10      187.48      172.81      8.41 o 
   1  17  10      189.08      176.74     10.57 o 
   2  17  10      953.29      905.92     62.09 o 
   3  17  10     2049.23     1967.16     43.57 o 
 -15   1  11      146.48      168.72     14.10 o 
 -14   1  11     2795.70     2968.61    146.62 o 
 -13   1  11       90.54       86.93      6.14 o 
 -12   1  11      163.11      153.17      8.47 o 
 -11   1  11        5.02        6.96      2.62 o 
 -10   1  11     7603.69     7975.22     48.19 o 
  -9   1  11      102.24      113.66      5.48 o 
  -8   1  11     8802.17     9509.66     97.33 o 
  -7   1  11      641.96      650.06     14.21 o 
  -6   1  11     3262.62     3083.26     48.73 o 
  -5   1  11      312.88      323.28      8.95 o 
  -4   1  11    73903.30    77575.37    800.09 o 
  -3   1  11      145.35      140.31      5.58 o 
  -2   1  11    51162.64    53320.32    772.03 o 
  -1   1  11      750.42      754.61     19.35 o 
   0   1  11    16458.56    19773.22    213.55 o 
   1   1  11     1786.40     1753.15     25.81 o 
   2   1  11     1292.97     2214.63     28.68 o 
   3   1  11      320.22      325.78     12.02 o 
   4   1  11     2358.23     2480.50     36.15 o 
   5   1  11       97.09       86.14     11.28 o 
   6   1  11      727.33      699.98     20.98 o 
   7   1  11       48.83       43.10      8.22 o 
   8   1  11     4337.32     4500.76     96.57 o 
   9   1  11      303.90      285.05      9.73 o 
  10   1  11     2327.19     2483.87     56.48 o 
  11   1  11      812.59      838.34     18.20 o 
  12   1  11      234.31      256.07     10.31 o 
 -15   2  11     1180.28     1354.68     86.71 o 
 -14   2  11       19.74       25.10      4.62 o 
 -13   2  11     1603.66     1618.55     45.25 o 
 -12   2  11      217.04      216.52      9.73 o 
 -11   2  11     2699.07     2693.24     32.62 o 
 -10   2  11      116.08      117.69      5.58 o 
  -9   2  11     3471.00     3440.11     50.75 o 
  -8   2  11       46.66       46.40      3.15 o 
  -7   2  11     1175.26     1216.47     19.35 o 
  -6   2  11      395.25      388.04     10.46 o 
  -5   2  11      421.68      374.45      9.72 o 
  -4   2  11     4789.27     4841.77     84.87 o 
  -3   2  11    15004.42    14009.36    159.50 o 
  -2   2  11      851.30      918.05     14.57 o 
  -1   2  11    21087.99    19516.26    296.60 o 
   0   2  11       25.73       39.08      4.06 o 
   1   2  11     7140.27     6210.69    103.17 o 
   2   2  11     2098.72     2158.55     35.78 o 
   3   2  11     1869.15     1782.42     29.49 o 
   4   2  11     1043.70     1025.47     26.30 o 
   5   2  11      272.20      297.53      8.65 o 
   6   2  11       19.02       18.90      5.32 o 
   7   2  11      957.18      951.20     31.71 o 
   8   2  11      727.29      691.58     13.83 o 
   9   2  11     9802.56     9748.43     72.00 o 
  10   2  11       69.66       64.25      4.99 o 
  11   2  11     7714.60     7678.56    192.65 o 
  12   2  11      180.52      189.29     13.03 o 
 -15   3  11      223.09      248.36     14.81 o 
 -14   3  11     1040.68     1091.00     26.17 o 
 -13   3  11      109.43      102.79      7.45 o 
 -12   3  11     8088.81     8159.30    110.33 o 
 -11   3  11      261.02      253.55      8.34 o 
 -10   3  11      698.21      729.56     13.92 o 
  -9   3  11     1199.66     1243.32     22.54 o 
  -8   3  11        2.57       67.05     18.04 o 
  -7   3  11     6138.47     6147.44     64.95 o 
  -6   3  11      263.88      294.65      9.12 o 
  -5   3  11     4810.05     4991.17     51.85 o 
  -4   3  11    30975.79    32382.11    354.31 o 
  -3   3  11      613.84      624.36     18.21 o 
  -2   3  11     3605.98     3798.77     94.45 o 
  -1   3  11      995.94     1120.50     21.27 o 
   0   3  11    24261.89    24082.03    593.42 o 
   1   3  11     2546.86     2571.36     47.72 o 
   2   3  11     4988.27     4933.50    113.09 o 
   3   3  11     5802.33     5154.50    105.96 o 
   4   3  11       31.57       50.15     11.40 o 
   5   3  11     2006.31     2016.99     59.00 o 
   6   3  11      214.82      272.72     11.86 o 
   7   3  11      168.91      181.81      8.04 o 
   8   3  11        7.01        9.89      2.44 o 
   9   3  11       25.48       32.85      3.59 o 
  10   3  11     2130.25     2048.87     46.29 o 
  11   3  11       14.89       21.90      4.57 o 
  12   3  11     4202.18     4379.36     43.14 o 
 -15   4  11      432.84      417.66     21.97 o 
 -14   4  11       99.25      100.23      9.64 o 
 -13   4  11      124.30      151.39     10.99 o 
 -12   4  11        6.44       18.60      4.06 o 
 -11   4  11       44.46       57.67      4.38 o 
 -10   4  11     2016.02     2004.06     24.50 o 
  -9   4  11     2902.20     2936.39     36.65 o 
  -8   4  11       16.04       25.57      5.12 o 
  -7   4  11     4251.81     4352.59     55.82 o 
  -6   4  11     7166.46     6997.10     68.45 o 
  -5   4  11    10850.55    10754.51    143.86 o 
  -4   4  11     6723.63     6894.75     71.28 o 
  -3   4  11    12611.36    12521.36    163.32 o 
  -2   4  11     1173.08     1260.44     21.47 o 
  -1   4  11       10.07       33.17      3.20 o 
   0   4  11     2207.75     2052.33     31.06 o 
   1   4  11      317.74      413.74     11.27 o 
   2   4  11    10861.51    10169.72    282.11 o 
   3   4  11      484.99      441.08     16.16 o 
   4   4  11     3744.73     3485.07    109.82 o 
   5   4  11      990.11      902.30     13.93 o 
   6   4  11     5540.23     5725.23    117.37 o 
   7   4  11     7388.91     7160.76     92.00 o 
   8   4  11       12.11       17.58      3.68 o 
   9   4  11       35.68       34.80      3.71 o 
  10   4  11      350.77      353.97      9.88 o 
  11   4  11      321.56      322.84     11.05 o 
  12   4  11     1381.43     1407.76     22.93 o 
 -14   5  11      307.00      286.16     14.64 o 
 -13   5  11        1.65        4.57      3.50 o 
 -12   5  11     8359.31     8807.58     75.90 o 
 -11   5  11      412.01      441.33     12.79 o 
 -10   5  11     4573.55     4628.61     61.99 o 
  -9   5  11     2436.47     2466.99     27.36 o 
  -8   5  11      565.44      570.31     14.59 o 
  -7   5  11      139.43      142.93      7.33 o 
  -6   5  11     1272.92     1305.01     27.93 o 
  -5   5  11      300.06      326.41     10.67 o 
  -4   5  11     2086.81     2036.18     30.95 o 
  -3   5  11        2.86        9.29      3.96 o 
  -2   5  11    22444.49    22578.59    372.54 o 
  -1   5  11     3294.95     3229.04     93.40 o 
   0   5  11    60084.07    59178.97   1738.79 o 
   1   5  11     2759.44     2684.07     71.19 o 
   2   5  11       21.49       37.38      4.96 o 
   3   5  11     1771.27     1835.54     45.88 o 
   4   5  11     2122.18     2095.71     42.65 o 
   5   5  11      384.76      364.74     10.03 o 
   6   5  11     4786.05     4738.68     44.61 o 
   7   5  11      242.27      214.69      8.09 o 
   8   5  11     2016.18     2119.07     44.18 o 
   9   5  11      130.14      134.05      6.58 o 
  10   5  11     3183.91     3350.18     77.29 o 
  11   5  11      448.59      494.35     13.99 o 
  12   5  11     2243.93     2399.22     42.60 o 
 -14   6  11       34.77       31.65      4.78 o 
 -13   6  11      364.91      352.56     13.32 o 
 -12   6  11      625.46      617.64     18.33 o 
 -11   6  11      256.31      261.88     12.65 o 
 -10   6  11     4103.13     4112.25     56.38 o 
  -9   6  11     1293.88     1284.86     19.43 o 
  -8   6  11     2064.36     2032.03     32.83 o 
  -7   6  11      994.01     1008.65     15.50 o 
  -6   6  11     4451.62     4455.60     72.24 o 
  -5   6  11       91.26       80.38      8.53 o 
  -4   6  11      688.04      687.52     25.92 o 
  -3   6  11     4950.21     4921.54     81.07 o 
  -2   6  11     1440.21     1472.51     24.30 o 
  -1   6  11    14666.17    15067.60    348.89 o 
   0   6  11     8136.97     8160.37    204.14 o 
   1   6  11     5972.88     5619.73    192.16 o 
   2   6  11    11897.61    11626.84    339.72 o 
   3   6  11     1594.41     1591.96     18.38 o 
   4   6  11     2091.20     2053.56     37.02 o 
   5   6  11      992.40     1046.29     14.78 o 
   6   6  11     1515.59     1459.27     20.03 o 
   7   6  11      720.48      697.84     13.20 o 
   8   6  11      162.70      173.15      7.28 o 
   9   6  11     1189.09     1184.89     16.99 o 
  10   6  11       69.17       74.83      5.04 o 
  11   6  11     1465.32     1642.52     32.46 o 
  12   6  11     1542.47     1574.87     25.00 o 
 -14   7  11      281.56      260.07     12.31 o 
 -13   7  11      264.25      258.56     16.03 o 
 -12   7  11       76.89       83.09      5.78 o 
 -11   7  11     1723.73     1722.54     48.70 o 
 -10   7  11       40.91       49.93      4.91 o 
  -9   7  11     2254.88     2314.28     25.03 o 
  -8   7  11      298.54      342.87      9.59 o 
  -7   7  11     7830.14     7833.87     78.73 o 
  -6   7  11     1367.13     1400.20     17.61 o 
  -5   7  11    11904.01    12517.34    245.08 o 
  -4   7  11       90.08      121.73      7.03 o 
  -3   7  11     3283.90     3192.11     76.93 o 
  -2   7  11      596.63      620.94     14.90 o 
  -1   7  11      955.73      887.38     37.13 o 
   0   7  11     1103.36      996.17     32.23 o 
   1   7  11     5490.45     5816.23    115.84 o 
   2   7  11        2.41        6.83      3.33 o 
   3   7  11    13846.02    13633.42    257.78 o 
   4   7  11      533.01      601.59     14.77 o 
   5   7  11    10799.78    11526.65    150.73 o 
   6   7  11       88.70      104.04      5.21 o 
   7   7  11     2626.19     2711.72     34.49 o 
   8   7  11      109.95       99.78      5.21 o 
   9   7  11       70.64       82.18      5.32 o 
  10   7  11       67.17       77.24      5.99 o 
  11   7  11     1073.32     1004.87     42.98 o 
 -14   8  11      438.94      432.31     21.85 o 
 -13   8  11      527.54      496.33     21.36 o 
 -12   8  11       55.24       63.46      6.73 o 
 -11   8  11     2167.41     2066.27     49.90 o 
 -10   8  11        9.50        7.73      2.97 o 
  -9   8  11      511.54      484.74     13.75 o 
  -8   8  11     7122.32     7009.36     75.24 o 
  -7   8  11      675.20      698.36     13.92 o 
  -6   8  11      428.02      470.72     14.08 o 
  -5   8  11     1220.46     1212.84     21.33 o 
  -4   8  11     9739.52     9971.00    156.59 o 
  -3   8  11     2394.53     2352.60     28.09 o 
  -2   8  11     4865.62     5067.57    118.39 o 
  -1   8  11     3609.53     3504.81     79.92 o 
   0   8  11      703.83      640.46     10.07 o 
   1   8  11      807.16      807.62     18.56 o 
   2   8  11    10113.51     9688.07    130.05 o 
   3   8  11     2937.13     2812.47     55.42 o 
   4   8  11     9002.02     9279.72    180.35 o 
   5   8  11     1626.55     1610.61     20.03 o 
   6   8  11      881.30      955.33     15.07 o 
   7   8  11       34.55       34.95      2.96 o 
   8   8  11     2602.70     2620.26     45.15 o 
   9   8  11      335.54      364.46     10.70 o 
  10   8  11      804.19      899.40     28.65 o 
  11   8  11      343.84      351.54      9.56 o 
 -13   9  11        5.24        4.56      2.60 o 
 -12   9  11        8.64        7.20      3.72 o 
 -11   9  11       59.24       57.80      5.42 o 
 -10   9  11       14.79       24.80      3.65 o 
  -9   9  11      310.31      313.27     10.14 o 
  -8   9  11        0.24       12.03      3.44 o 
  -7   9  11     1239.27     1255.70     28.35 o 
  -6   9  11      165.74      147.61      6.03 o 
  -5   9  11      250.30      256.29      8.94 o 
  -4   9  11       94.84      137.80      7.14 o 
  -3   9  11     3839.90     4086.81     53.49 o 
  -2   9  11     3402.58     3459.46     64.24 o 
  -1   9  11     2109.09     2113.86     46.13 o 
   0   9  11       22.74       36.42      6.43 o 
   1   9  11      229.56      238.46      7.28 o 
   2   9  11      111.76      128.30      6.86 o 
   3   9  11      217.48      243.13      7.35 o 
   4   9  11      207.20      229.01      6.74 o 
   5   9  11     1174.56     1186.44     16.87 o 
   6   9  11       10.06       15.81      2.91 o 
   7   9  11     1844.58     1985.72     40.81 o 
   8   9  11      283.92      321.74     10.38 o 
   9   9  11      273.58      284.85     10.79 o 
  10   9  11      323.98      342.00     12.14 o 
 -13  10  11       47.82       50.02      3.95 o 
 -12  10  11       85.92       77.73      5.85 o 
 -11  10  11       28.80       33.34      3.37 o 
 -10  10  11      803.88      820.79     14.90 o 
  -9  10  11       59.84       59.38      5.18 o 
  -8  10  11    15934.69    16913.88    221.96 o 
  -7  10  11       47.41       78.49      5.23 o 
  -6  10  11    11562.56    11660.14    153.88 o 
  -5  10  11      208.76      214.06      7.67 o 
  -4  10  11     9846.35     9975.53    103.30 o 
  -3  10  11        3.69        6.44      2.90 o 
  -2  10  11     2657.29     2415.18     40.24 o 
  -1  10  11      799.31      800.04     14.71 o 
   0  10  11     5440.54     5206.34    102.92 o 
   1  10  11      105.58      127.99      6.72 o 
   2  10  11     5647.77     5797.15     68.62 o 
   3  10  11      261.86      277.70      7.24 o 
   4  10  11    15170.11    14984.59    246.93 o 
   5  10  11      933.96      889.90     20.52 o 
   6  10  11     2825.44     2837.30     25.48 o 
   7  10  11       32.86       31.12      3.22 o 
   8  10  11      520.83      564.67     19.32 o 
   9  10  11        8.62        9.12      3.03 o 
  10  10  11     1417.04     1432.59     36.49 o 
 -12  11  11       45.39       47.05      4.38 o 
 -11  11  11      397.47      354.30     10.77 o 
 -10  11  11        0.50        0.42      2.20 o 
  -9  11  11     2167.90     2345.09     43.28 o 
  -8  11  11        2.69        6.80      2.69 o 
  -7  11  11     4294.12     4933.08     78.98 o 
  -6  11  11       15.66       14.23      2.44 o 
  -5  11  11     3821.64     3917.96     37.80 o 
  -4  11  11       84.92       88.73      4.74 o 
  -3  11  11     3517.34     3437.34     59.23 o 
  -2  11  11       41.53       53.78      3.42 o 
  -1  11  11     1065.85     1062.57     20.94 o 
   0  11  11      239.42      233.04      8.53 o 
   1  11  11     9764.63    10027.10    149.32 o 
   2  11  11      127.05      136.51      5.69 o 
   3  11  11     5631.24     5859.06     51.16 o 
   4  11  11      444.63      451.74      9.41 o 
   5  11  11     5343.31     5435.94     81.20 o 
   6  11  11        0.05        1.03      2.17 o 
   7  11  11     2744.71     2890.91     44.57 o 
   8  11  11        8.38       14.21      3.06 o 
   9  11  11       16.45       25.11      8.16 o 
 -11  12  11      316.43      351.70     11.52 o 
 -10  12  11      760.02      764.65     17.02 o 
  -9  12  11       58.99       55.17      3.50 o 
  -8  12  11       70.06       61.54      3.66 o 
  -7  12  11       93.56      100.19      4.87 o 
  -6  12  11     1879.69     1815.45     23.04 o 
  -5  12  11       28.48       30.86      3.30 o 
  -4  12  11      163.98      186.70      6.54 o 
  -3  12  11      229.49      236.96      7.10 o 
  -2  12  11      301.30      316.62      7.42 o 
  -1  12  11     2332.64     2398.97     25.53 o 
   0  12  11     2478.61     2682.10     35.18 o 
   1  12  11      900.44      917.47     19.57 o 
   2  12  11      319.25      304.98      9.36 o 
   3  12  11      487.84      524.06     10.40 o 
   4  12  11       36.62       32.42      2.83 o 
   5  12  11      165.44      169.73      6.14 o 
   6  12  11      388.55      376.11      8.98 o 
   7  12  11        3.80        4.43      2.37 o 
   8  12  11      197.94      186.84     15.01 o 
 -11  13  11       59.18       28.96      3.54 o 
 -10  13  11      141.42      163.80      7.79 o 
  -9  13  11       59.42       63.22      5.16 o 
  -8  13  11      159.63      144.66      5.72 o 
  -7  13  11      224.74      329.12     10.72 o 
  -6  13  11        1.15        6.70      2.16 o 
  -5  13  11      344.81      478.26     10.23 o 
  -4  13  11     1052.81     1004.86     15.83 o 
  -3  13  11     1837.87     1773.28     20.39 o 
  -2  13  11      863.44      829.04     14.84 o 
  -1  13  11     3747.70     3678.96     55.81 o 
   0  13  11      167.97      191.46      7.86 o 
   1  13  11       42.36       51.26      4.93 o 
   2  13  11       27.01       30.22      4.47 o 
   3  13  11     5920.04     5894.76     45.44 o 
   4  13  11       44.43       48.64      4.77 o 
   5  13  11     5673.30     5681.08     86.19 o 
   6  13  11      312.00      348.55     21.96 o 
   7  13  11      741.69      687.65     23.45 o 
 -10  14  11     1298.15     1044.16     30.15 o 
  -9  14  11       30.62       25.34      4.19 o 
  -8  14  11     4760.77     4429.12     75.09 o 
  -7  14  11      103.94       91.72      5.24 o 
  -6  14  11    11909.40    11685.54    186.43 o 
  -5  14  11       96.03       89.11      4.79 o 
  -4  14  11      348.68      349.92      8.18 o 
  -3  14  11      211.30      187.90      6.78 o 
  -2  14  11      448.36      425.83     10.31 o 
  -1  14  11       69.17       56.42      4.49 o 
   0  14  11     2759.37     2671.54     27.57 o 
   1  14  11       21.92       22.72      3.26 o 
   2  14  11     8681.75     8162.29    100.99 o 
   3  14  11      369.76      356.89     13.67 o 
   4  14  11     5621.66     5594.92     50.01 o 
   5  14  11       65.65       66.38      5.72 o 
   6  14  11      955.89      922.65     56.77 o 
   7  14  11       11.07       15.26      4.41 o 
  -8  15  11      126.47      121.10      7.84 o 
  -7  15  11      278.53      228.00     13.13 o 
  -6  15  11        3.70        9.07      3.59 o 
  -5  15  11     1470.85     1532.49     44.07 o 
  -4  15  11      376.28      391.14      9.59 o 
  -3  15  11      967.18      979.19     17.09 o 
  -2  15  11     2468.24     2611.33     38.44 o 
  -1  15  11       14.62       12.92      3.10 o 
   0  15  11     4693.90     4763.25     72.36 o 
   1  15  11      705.33      702.33     15.42 o 
   2  15  11      726.19      676.27     22.88 o 
   3  15  11     2633.46     2588.59     33.46 o 
   4  15  11      137.56      132.84     13.63 o 
   5  15  11     1383.29     1437.43     28.67 o 
   6  15  11      569.11      570.19     21.42 o 
  -7  16  11      128.93      102.48     10.18 o 
  -6  16  11       62.23       36.43      3.05 o 
  -5  16  11      880.55      848.03     43.43 o 
  -4  16  11       32.41       41.93      4.22 o 
  -3  16  11     5905.40     5837.59     44.02 o 
  -2  16  11      511.20      473.00     21.97 o 
  -1  16  11     2555.12     2469.50     36.30 o 
   0  16  11      312.10      316.51     10.62 o 
   1  16  11      529.76      526.20     30.37 o 
   2  16  11      138.20      124.41      7.40 o 
   3  16  11        3.54       13.41      3.93 o 
   4  16  11      128.74      133.59      8.19 o 
  -4  17  11       91.63       97.16      9.68 o 
  -3  17  11      246.24      245.30     13.49 o 
  -2  17  11      124.86      127.09      8.62 o 
  -1  17  11      450.60      452.06     17.61 o 
   0  17  11      271.24      233.10     16.56 o 
   1  17  11      210.23      191.60     10.19 o 
   2  17  11      385.70      393.38     19.68 o 
 -15   0  12        9.65        4.81      8.41 o 
 -14   0  12      398.76      418.20     32.63 o 
 -13   0  12       56.23       58.07      7.49 o 
 -12   0  12    10984.10    10267.92    575.37 o 
 -11   0  12      114.42      113.56      8.42 o 
 -10   0  12     1502.48     1659.61     30.89 o 
  -9   0  12        0.92        1.29      3.10 o 
  -8   0  12     9967.08    10174.07    100.44 o 
  -7   0  12      161.88      150.24     11.32 o 
  -6   0  12      448.34      416.50     18.19 o 
  -5   0  12       19.05        9.41      3.38 o 
  -4   0  12      577.51      344.08     14.53 o 
  -3   0  12      490.16      439.65     13.04 o 
  -2   0  12    20344.25    21148.06    250.44 o 
  -1   0  12       20.12       26.92      4.67 o 
   0   0  12    22429.94    22311.41    370.63 o 
   1   0  12     1647.51     1716.90     33.71 o 
   2   0  12     1924.56     1672.69     44.58 o 
   3   0  12      945.55      929.92     31.98 o 
   4   0  12     6630.05     7249.06    194.26 o 
   5   0  12       77.82       80.22     12.81 o 
   6   0  12     4947.58     5001.77    107.58 o 
   7   0  12      294.19      291.47     19.67 o 
   8   0  12       99.62      136.94     15.75 o 
   9   0  12     1028.62      917.65     59.23 o 
  10   0  12    11483.69    11178.96    238.19 o 
  11   0  12      517.80      492.73     22.13 o 
  12   0  12     4956.88     4739.20    366.01 o 
 -15   1  12       12.41       14.21      5.78 o 
 -14   1  12        1.92        3.36      3.58 o 
 -13   1  12     1309.45     1366.58     48.89 o 
 -12   1  12        3.02        9.55      3.54 o 
 -11   1  12     2148.72     2108.97     33.42 o 
 -10   1  12       31.90       31.63      3.49 o 
  -9   1  12    11125.35    10939.00     67.40 o 
  -8   1  12      165.19      171.24      6.60 o 
  -7   1  12    17478.94    17441.32    219.88 o 
  -6   1  12      433.17      398.20     11.32 o 
  -5   1  12       14.64       35.26      3.34 o 
  -4   1  12      597.45      651.24     13.42 o 
  -3   1  12    10772.46    10301.35    219.92 o 
  -2   1  12     1250.59     1277.63     24.27 o 
  -1   1  12    13991.99    15598.78    229.31 o 
   0   1  12       69.44       82.41      4.43 o 
   1   1  12    31720.95    31571.76    287.59 o 
   2   1  12      132.79      151.05      8.15 o 
   3   1  12    16204.96    15670.23    117.88 o 
   4   1  12      461.15      482.19     16.92 o 
   5   1  12        4.10        9.32      2.41 o 
   6   1  12      117.87      111.58      7.47 o 
   7   1  12     3940.37     3690.49     48.48 o 
   8   1  12      373.26      363.04     12.73 o 
   9   1  12     3010.00     2828.75     34.00 o 
  10   1  12       77.94       71.37      7.11 o 
  11   1  12     1650.94     1688.24     31.87 o 
  12   1  12      194.33      193.85     10.66 o 
 -15   2  12      236.27      275.11     16.44 o 
 -14   2  12       36.25       44.87      5.59 o 
 -13   2  12      119.05      134.30      7.38 o 
 -12   2  12      296.17      342.21     12.10 o 
 -11   2  12        0.61        7.57      2.84 o 
 -10   2  12       23.60       38.16      4.83 o 
  -9   2  12       18.35       23.63      6.88 o 
  -8   2  12     2755.34     2884.45     26.72 o 
  -7   2  12      610.52      643.97     12.81 o 
  -6   2  12     2082.91     2223.77     38.98 o 
  -5   2  12     2255.61     2322.55     39.57 o 
  -4   2  12     4375.14     4637.08     76.75 o 
  -3   2  12     1177.52     1204.50     18.84 o 
  -2   2  12     1969.92     2282.20     35.93 o 
  -1   2  12       10.64       30.15      3.52 o 
   0   2  12     9486.63     9773.11    144.80 o 
   1   2  12       78.35       86.29      6.35 o 
   2   2  12     2107.59     1914.82     43.93 o 
   3   2  12      156.71      145.12     10.72 o 
   4   2  12       12.45       14.09     15.93 o 
   5   2  12     1443.80     1412.76     33.87 o 
   6   2  12     8883.84     9132.08     61.96 o 
   7   2  12      917.51      944.15     18.11 o 
   8   2  12     1214.17     1212.02     25.92 o 
   9   2  12      349.17      365.60     11.32 o 
  10   2  12      816.23      789.69     19.53 o 
  11   2  12        2.57        7.65      3.53 o 
  12   2  12       63.08       62.16      4.23 o 
 -15   3  12        5.91        8.94      5.56 o 
 -14   3  12      295.49      318.91     14.57 o 
 -13   3  12      334.19      383.22     15.76 o 
 -12   3  12     1322.86     1306.42     24.92 o 
 -11   3  12     6358.49     6290.69     61.48 o 
 -10   3  12        2.17        9.32      2.35 o 
  -9   3  12    12135.06    11880.69    103.53 o 
  -8   3  12      254.57      265.24      7.43 o 
  -7   3  12     5311.47     5519.07     48.25 o 
  -6   3  12        2.86        2.28      5.89 o 
  -5   3  12     4174.16     4232.37     62.14 o 
  -4   3  12     5896.75     5999.86     74.61 o 
  -3   3  12     1818.39     1976.30     27.67 o 
  -2   3  12     2371.95     2325.48     41.39 o 
  -1   3  12    46773.21    47367.46    545.96 o 
   0   3  12       21.23       29.88      3.45 o 
   1   3  12    45840.03    45180.03    586.31 o 
   2   3  12     8645.96     7935.96    210.85 o 
   3   3  12     8286.05     7940.94    117.91 o 
   4   3  12      208.85      231.85      8.89 o 
   5   3  12       98.31      136.19      7.67 o 
   6   3  12       31.50       27.41     11.59 o 
   7   3  12      964.25      893.26     17.16 o 
   8   3  12      216.68      219.65      8.80 o 
   9   3  12     4963.76     4833.53    102.35 o 
  10   3  12       10.80        6.74      2.82 o 
  11   3  12     4904.64     4872.18    212.66 o 
  12   3  12       93.31       93.34      5.72 o 
 -14   4  12     1375.13     1284.19     31.89 o 
 -13   4  12      176.23      201.16     11.06 o 
 -12   4  12     1924.86     1902.51     45.10 o 
 -11   4  12       36.42       46.18      3.92 o 
 -10   4  12     7451.15     7452.61     95.04 o 
  -9   4  12       99.54      122.09      5.63 o 
  -8   4  12      221.85      283.16     10.55 o 
  -7   4  12       51.58       69.75      4.10 o 
  -6   4  12     6867.73     6793.75     93.08 o 
  -5   4  12     2744.02     2738.40     45.33 o 
  -4   4  12     1357.16     1474.84     25.14 o 
  -3   4  12     3667.92     3689.22     44.98 o 
  -2   4  12     1281.86     1402.80     32.20 o 
  -1   4  12     7918.63     7728.24    198.66 o 
   0   4  12     5017.83     4943.74     53.32 o 
   1   4  12       47.50       49.58      5.27 o 
   2   4  12    13531.26    13227.31    246.39 o 
   3   4  12      365.28      339.42     14.82 o 
   4   4  12     5923.16     5986.77     77.71 o 
   5   4  12     3069.00     3122.72     49.30 o 
   6   4  12     3571.59     3735.80     55.56 o 
   7   4  12     3400.18     3426.52     76.87 o 
   8   4  12     2735.14     2731.35     60.64 o 
   9   4  12      267.82      264.89      9.20 o 
  10   4  12     1836.70     1872.53     39.27 o 
  11   4  12       38.67       37.42      3.85 o 
  12   4  12     3700.47     3781.17     47.47 o 
 -14   5  12      123.43      117.18     12.73 o 
 -13   5  12       32.88       31.63      4.35 o 
 -12   5  12     1115.03     1170.41     23.17 o 
 -11   5  12      874.72      868.77     17.75 o 
 -10   5  12      490.08      476.11     13.66 o 
  -9   5  12     9703.71     9393.00     93.31 o 
  -8   5  12       40.97       58.70      7.03 o 
  -7   5  12      425.81      436.13     10.18 o 
  -6   5  12     5630.42     5712.84     96.45 o 
  -5   5  12      572.47      548.34     17.98 o 
  -4   5  12    14866.61    14597.37    219.86 o 
  -3   5  12      185.08      161.82      7.73 o 
  -2   5  12     6370.89     6209.23     91.19 o 
  -1   5  12      386.54      384.76     12.98 o 
   0   5  12     9052.39     8621.58    227.61 o 
   1   5  12     1627.13     1616.97     34.84 o 
   2   5  12     4277.71     3916.90     97.31 o 
   3   5  12     5646.21     5607.60     98.79 o 
   4   5  12     6524.07     6341.73    167.93 o 
   5   5  12      506.32      521.30     12.79 o 
   6   5  12     4948.55     4842.55     63.53 o 
   7   5  12      104.07       90.22      5.61 o 
   8   5  12     1744.50     1737.00     23.21 o 
   9   5  12       57.63       68.03      4.74 o 
  10   5  12      498.79      566.74     12.39 o 
  11   5  12      305.77      326.25     10.38 o 
 -14   6  12       16.37       14.84      5.99 o 
 -13   6  12      184.11      162.20      8.25 o 
 -12   6  12      497.66      462.32     15.47 o 
 -11   6  12      316.74      292.67     14.92 o 
 -10   6  12     7282.96     7206.98    151.51 o 
  -9   6  12       37.37       37.08      3.95 o 
  -8   6  12     3794.52     3955.38     42.88 o 
  -7   6  12     1743.00     1767.09     22.76 o 
  -6   6  12     1126.53     1131.86     18.13 o 
  -5   6  12      679.97      733.44     13.55 o 
  -4   6  12     7468.33     7979.53    166.28 o 
  -3   6  12    24636.78    24114.78    420.75 o 
  -2   6  12     3738.94     3868.99     93.04 o 
  -1   6  12    14263.52    15602.27    461.47 o 
   0   6  12     5007.22     4946.73    130.46 o 
   1   6  12     4075.17     4285.01    132.31 o 
   2   6  12     4861.32     4998.15     82.51 o 
   3   6  12     2872.64     2859.09     43.66 o 
   4   6  12        3.82       10.32      4.72 o 
   5   6  12      902.03     1019.52     19.55 o 
   6   6  12     1079.02     1160.21     18.41 o 
   7   6  12     2396.08     2604.43     26.12 o 
   8   6  12     3899.29     4092.95     55.87 o 
   9   6  12     3812.15     3768.38     90.08 o 
  10   6  12       77.58       72.46      6.54 o 
  11   6  12       64.57       62.53      5.31 o 
 -14   7  12      182.90      175.21     13.64 o 
 -13   7  12      585.90      547.45     31.79 o 
 -12   7  12      191.58      177.14      8.03 o 
 -11   7  12     1920.13     1878.82     53.76 o 
 -10   7  12      254.37      252.37     14.71 o 
  -9   7  12     2192.58     2169.02     24.40 o 
  -8   7  12      367.70      374.30     10.50 o 
  -7   7  12     3421.08     3457.08     62.15 o 
  -6   7  12     8798.31     8675.91    127.68 o 
  -5   7  12       74.77       88.01      4.37 o 
  -4   7  12        0.82       22.61      6.49 o 
  -3   7  12     1378.57     1438.45     16.45 o 
  -2   7  12       81.99       71.94      5.68 o 
  -1   7  12     3676.81     3677.79     99.53 o 
   0   7  12     1590.72     1608.97     45.03 o 
   1   7  12     1941.02     1953.57     46.41 o 
   2   7  12      190.74      215.52      6.50 o 
   3   7  12     4810.68     4790.40     87.56 o 
   4   7  12     5047.85     5037.82    110.67 o 
   5   7  12     1775.65     1709.45     35.12 o 
   6   7  12      345.50      339.82      8.61 o 
   7   7  12      417.22      413.58      9.38 o 
   8   7  12      648.30      687.59     12.82 o 
   9   7  12      688.49      748.59     16.14 o 
  10   7  12      772.91      825.68     23.50 o 
  11   7  12      646.02      587.37     13.99 o 
 -13   8  12     1567.59     1549.13     25.79 o 
 -12   8  12       73.69       71.37      7.82 o 
 -11   8  12     2335.17     2333.84     57.39 o 
 -10   8  12        2.03        5.13      4.04 o 
  -9   8  12      295.82      308.59      9.04 o 
  -8   8  12      759.13      737.23     14.22 o 
  -7   8  12     4284.84     4392.15     93.00 o 
  -6   8  12      129.91      139.28      5.30 o 
  -5   8  12    18103.06    19016.40    278.51 o 
  -4   8  12      537.45      578.82     13.63 o 
  -3   8  12    30509.36    30519.63    431.89 o 
  -2   8  12      332.24      336.11      7.07 o 
  -1   8  12     3724.67     3764.21     73.92 o 
   0   8  12      539.73      531.69     10.27 o 
   1   8  12     2256.55     2233.73     30.22 o 
   2   8  12     1147.73     1129.27     22.04 o 
   3   8  12     8166.05     8246.32     93.75 o 
   4   8  12     1462.59     1529.36     33.08 o 
   5   8  12     5378.41     5212.08     67.61 o 
   6   8  12        3.49        4.70      2.26 o 
   7   8  12     3041.73     3274.69     53.37 o 
   8   8  12      785.14      829.58     23.74 o 
   9   8  12     2758.87     2965.88     34.47 o 
  10   8  12        4.90       10.05      3.25 o 
 -13   9  12       24.74       31.10      4.39 o 
 -12   9  12      290.07      256.71     11.54 o 
 -11   9  12       41.08       49.12      4.47 o 
 -10   9  12       68.39       68.60      5.46 o 
  -9   9  12       96.31       93.43      6.26 o 
  -8   9  12     4073.67     3816.02     57.70 o 
  -7   9  12        2.52        2.39      2.72 o 
  -6   9  12     9995.16     9962.13    113.78 o 
  -5   9  12      902.23      894.86     16.41 o 
  -4   9  12    10592.79    10921.91    210.29 o 
  -3   9  12      120.86      136.85      5.56 o 
  -2   9  12    13511.69    13932.57    223.85 o 
  -1   9  12     1273.23     1239.12     19.62 o 
   0   9  12     1900.11     1867.39     40.19 o 
   1   9  12     1030.66      974.11     27.96 o 
   2   9  12     1102.57     1100.17     14.44 o 
   3   9  12       14.39       19.81      2.68 o 
   4   9  12    11584.86    11836.72    149.98 o 
   5   9  12       35.34       31.57      3.10 o 
   6   9  12     4991.11     4847.25    101.00 o 
   7   9  12      491.58      551.86     10.91 o 
   8   9  12     3249.15     3433.27     60.84 o 
   9   9  12      211.70      220.12     10.63 o 
  10   9  12      900.01      983.99     30.89 o 
 -12  10  12       11.26       19.21      2.99 o 
 -11  10  12       56.38       78.64      5.37 o 
 -10  10  12       41.07       47.46      4.80 o 
  -9  10  12        3.33        6.47      2.51 o 
  -8  10  12      170.88      196.29      7.68 o 
  -7  10  12       26.75       70.17      5.22 o 
  -6  10  12      108.98       98.65      5.56 o 
  -5  10  12     3775.33     3922.59     46.80 o 
  -4  10  12       16.09       18.94      2.67 o 
  -3  10  12     1784.25     1812.42     20.73 o 
  -2  10  12       41.80       63.79      4.86 o 
  -1  10  12       24.77       25.35      7.92 o 
   0  10  12       17.97       59.13      8.61 o 
   1  10  12       18.26       24.19      2.94 o 
   2  10  12      308.99      306.59      7.93 o 
   3  10  12        9.88       10.49      2.22 o 
   4  10  12        0.77       21.58      2.93 o 
   5  10  12     1451.91     1517.94     19.29 o 
   6  10  12      375.06      388.20      9.47 o 
   7  10  12     3148.05     3154.73     68.13 o 
   8  10  12       28.17       30.10      6.64 o 
   9  10  12      185.40      204.60     11.98 o 
  10  10  12       90.29      113.96      9.71 o 
 -12  11  12       59.52       62.64      4.58 o 
 -11  11  12        0.33        3.03      2.16 o 
 -10  11  12      164.95      157.37      5.81 o 
  -9  11  12      319.66      317.95      9.11 o 
  -8  11  12      192.55      166.19      6.16 o 
  -7  11  12      255.32      276.63      8.13 o 
  -6  11  12     1315.36     1288.27     16.42 o 
  -5  11  12      246.38      231.41      7.47 o 
  -4  11  12     2255.38     2189.48     22.09 o 
  -3  11  12      595.23      617.25     14.56 o 
  -2  11  12     3973.07     3918.64     60.17 o 
  -1  11  12       25.52       36.05      3.93 o 
   0  11  12     2056.34     2036.82     32.24 o 
   1  11  12      160.91      155.89      6.22 o 
   2  11  12      919.22      976.43     14.58 o 
   3  11  12       44.51       37.14      3.06 o 
   4  11  12      316.82      319.16      7.77 o 
   5  11  12        0.49        6.78      2.21 o 
   6  11  12      378.58      382.57      9.59 o 
   7  11  12      232.27      285.59     10.64 o 
   8  11  12     2220.37     2405.07    102.42 o 
   9  11  12       10.73       14.00      8.89 o 
 -11  12  12     1700.63     1691.40     33.67 o 
 -10  12  12        4.71        1.33      1.91 o 
  -9  12  12      123.00      132.63      4.93 o 
  -8  12  12       40.26       42.09      3.10 o 
  -7  12  12     6184.34     6426.75    133.41 o 
  -6  12  12        5.32        9.37      2.58 o 
  -5  12  12    24153.20    24631.37    382.53 o 
  -4  12  12       92.70       80.61      4.49 o 
  -3  12  12    10261.64     9995.81    124.33 o 
  -2  12  12       68.55       85.85      4.43 o 
  -1  12  12     4557.69     4468.53     65.85 o 
   0  12  12       27.89       29.96      3.47 o 
   1  12  12      266.60      288.71      9.26 o 
   2  12  12       32.69       39.95      4.15 o 
   3  12  12    16566.64    16734.66    195.80 o 
   4  12  12        8.78       10.36      2.61 o 
   5  12  12    12511.56    13001.42    220.46 o 
   6  12  12       12.93       25.30      3.27 o 
   7  12  12     4369.26     4359.62     57.76 o 
   8  12  12      213.28      205.50     14.37 o 
 -10  13  12       19.45       25.41      3.91 o 
  -9  13  12      219.61      239.41     10.47 o 
  -8  13  12      207.25      222.94      7.03 o 
  -7  13  12      522.51      523.00     11.42 o 
  -6  13  12       86.13       86.52      4.99 o 
  -5  13  12       32.77       39.30      3.18 o 
  -4  13  12     3258.13     3229.76     31.76 o 
  -3  13  12      365.90      326.62      8.57 o 
  -2  13  12     1146.27     1232.78     29.52 o 
  -1  13  12      182.08      168.05      6.34 o 
   0  13  12      890.99      971.84     16.86 o 
   1  13  12       15.79       24.37      3.17 o 
   2  13  12      271.14      304.78     11.09 o 
   3  13  12      875.96      951.45     18.14 o 
   4  13  12       69.41       71.48      4.63 o 
   5  13  12      727.30      731.95     19.00 o 
   6  13  12      907.22      960.68     29.70 o 
   7  13  12      123.07       99.97      8.54 o 
  -9  14  12      120.72      105.34      7.16 o 
  -8  14  12      956.80     1043.84     20.65 o 
  -7  14  12      131.33      148.63      6.22 o 
  -6  14  12      791.34      894.97     18.56 o 
  -5  14  12       91.77      138.75      5.18 o 
  -4  14  12       35.99       41.60      3.15 o 
  -3  14  12      519.43      528.91     12.09 o 
  -2  14  12     1890.22     2006.70     24.88 o 
  -1  14  12       14.82       12.50      3.23 o 
   0  14  12     2530.80     2578.26     31.47 o 
   1  14  12      469.71      501.69     14.14 o 
   2  14  12     1968.82     1978.97     26.99 o 
   3  14  12      800.21      720.18     17.54 o 
   4  14  12      309.10      297.39     10.43 o 
   5  14  12      824.64      903.80     24.80 o 
   6  14  12       82.93       88.92     10.09 o 
  -8  15  12       40.25       31.56      4.20 o 
  -7  15  12      237.58      214.81     10.47 o 
  -6  15  12     1245.37     1100.36     26.60 o 
  -5  15  12       14.06       24.53      3.86 o 
  -4  15  12     2986.91     2831.73     49.53 o 
  -3  15  12      203.38      194.20      7.52 o 
  -2  15  12      222.59      223.24      8.96 o 
  -1  15  12      319.09      324.95     13.57 o 
   0  15  12     1440.73     1533.25     25.25 o 
   1  15  12      432.76      471.33     12.22 o 
   2  15  12       64.95       83.91      5.91 o 
   3  15  12      787.32      825.35     24.36 o 
   4  15  12     1522.07     1547.55     30.67 o 
   5  15  12       23.93       33.72      5.57 o 
  -6  16  12        3.69        4.22      1.83 o 
  -5  16  12     1318.35     1315.82     26.69 o 
  -4  16  12      934.63      945.97     19.69 o 
  -3  16  12     4426.34     4409.60     45.18 o 
  -2  16  12       24.81       28.86      3.66 o 
  -1  16  12     2590.81     2416.58     38.24 o 
   0  16  12        4.04        3.67      2.40 o 
   1  16  12       48.34       42.27      3.69 o 
   2  16  12      298.48      279.21     10.02 o 
   3  16  12     1311.28     1298.63     62.45 o 
  -4  17  12       15.88       18.39      4.87 o 
  -3  17  12       19.45       10.40      2.87 o 
  -2  17  12      114.63      101.46     10.04 o 
  -1  17  12     3585.52     3003.33    120.73 o 
   0  17  12        5.32        9.40      3.24 o 
   1  17  12     2999.07     2881.93     50.81 o 
 -15   1  13        8.42       17.12      5.59 o 
 -14   1  13      336.04      404.39     16.32 o 
 -13   1  13       70.50       74.70      5.86 o 
 -12   1  13      248.26      263.51     10.92 o 
 -11   1  13      138.67      141.54      6.76 o 
 -10   1  13      767.14      867.64     16.27 o 
  -9   1  13       83.20       90.49      5.30 o 
  -8   1  13    15317.36    16056.69    162.83 o 
  -7   1  13      171.21      170.49      6.12 o 
  -6   1  13    30688.77    29513.79    197.69 o 
  -5   1  13      263.97      258.45      8.96 o 
  -4   1  13      387.74      369.47     10.28 o 
  -3   1  13      647.22      594.87     14.78 o 
  -2   1  13     9656.35    10753.36    168.58 o 
  -1   1  13        1.48       15.99      3.43 o 
   0   1  13      833.96      720.81     19.57 o 
   1   1  13       51.20       75.30      5.42 o 
   2   1  13    10271.67     9628.66    145.05 o 
   3   1  13        8.13        5.67      8.65 o 
   4   1  13    69177.55    68018.41    724.19 o 
   5   1  13      250.13      261.33      9.42 o 
   6   1  13    16896.04    16399.04    354.86 o 
   7   1  13      807.99      798.95     16.53 o 
   8   1  13      339.54      336.88     13.48 o 
   9   1  13      272.22      276.66     14.10 o 
  10   1  13     1136.59     1113.99     34.01 o 
  11   1  13        4.62        3.96      2.48 o 
  12   1  13     2367.06     2194.80     31.02 o 
 -15   2  13      706.67      785.49     38.57 o 
 -14   2  13       82.06       94.41      8.25 o 
 -13   2  13      723.61      750.12     19.67 o 
 -12   2  13       11.46       10.79      3.18 o 
 -11   2  13     3058.87     3137.50     30.34 o 
 -10   2  13       29.83       29.43      3.51 o 
  -9   2  13     4488.72     4404.53     42.20 o 
  -8   2  13      308.41      300.24     11.13 o 
  -7   2  13    13902.45    13956.32    115.65 o 
  -6   2  13       16.15       27.35      7.98 o 
  -5   2  13     8054.06     8094.06    120.40 o 
  -4   2  13        0.63       37.63      6.22 o 
  -3   2  13      143.58      158.31      9.96 o 
  -2   2  13      298.15      315.45     11.81 o 
  -1   2  13    12683.84    13961.56    150.10 o 
   0   2  13     1232.89     1316.15     18.73 o 
   1   2  13     4782.09     4728.22     89.12 o 
   2   2  13      728.18      661.26     18.83 o 
   3   2  13     7832.87     7251.72    105.90 o 
   4   2  13     1309.97     1231.34     28.66 o 
   5   2  13     7703.73     7630.44    146.83 o 
   6   2  13       11.70       15.47      3.44 o 
   7   2  13     1908.38     1874.89     30.41 o 
   8   2  13        5.51       13.22      3.89 o 
   9   2  13       30.40       41.92      4.21 o 
  10   2  13      186.95      177.29      7.95 o 
  11   2  13      388.35      389.70     12.31 o 
  12   2  13      218.72      209.42     13.44 o 
 -15   3  13      358.40      333.71     20.85 o 
 -14   3  13        7.85       16.32      4.52 o 
 -13   3  13      682.94      695.93     26.67 o 
 -12   3  13      831.73      761.43     15.65 o 
 -11   3  13     1258.66     1233.72     21.05 o 
 -10   3  13      572.08      591.35     11.89 o 
  -9   3  13      823.62      843.00     13.85 o 
  -8   3  13      789.46      767.51     12.10 o 
  -7   3  13       55.76       60.25      3.51 o 
  -6   3  13     1761.17     1987.98     35.78 o 
  -5   3  13     1051.96     1047.43     22.39 o 
  -4   3  13    16763.71    17590.65    254.85 o 
  -3   3  13     3661.91     3821.76     52.69 o 
  -2   3  13      694.39      764.66     18.08 o 
  -1   3  13    18096.27    17848.40    289.23 o 
   0   3  13     4643.96     4830.90     68.93 o 
   1   3  13     5871.90     5848.88     61.90 o 
   2   3  13    28778.21    28431.75    172.89 o 
   3   3  13      336.23      333.99     11.92 o 
   4   3  13      420.29      361.26      9.12 o 
   5   3  13     2977.96     2970.57     57.71 o 
   6   3  13       23.88       34.07      3.55 o 
   7   3  13     2515.96     2388.89     60.00 o 
   8   3  13      666.47      737.31     23.87 o 
   9   3  13      559.96      563.99     13.90 o 
  10   3  13        6.12        7.95      3.17 o 
  11   3  13      346.64      355.87     10.58 o 
 -14   4  13     1126.64     1093.21     41.19 o 
 -13   4  13      621.33      615.24     18.52 o 
 -12   4  13     1153.48     1125.23     25.13 o 
 -11   4  13      331.57      298.13      9.73 o 
 -10   4  13     3406.83     3227.10     32.09 o 
  -9   4  13     4519.65     4662.90     76.81 o 
  -8   4  13       24.60       21.01      2.50 o 
  -7   4  13     3684.82     3659.34     59.25 o 
  -6   4  13      284.82      292.36      7.14 o 
  -5   4  13     1293.77     1234.79     22.80 o 
  -4   4  13     6565.99     6617.97    102.62 o 
  -3   4  13       26.99       65.18      5.40 o 
  -2   4  13     3186.49     3130.79     53.87 o 
  -1   4  13     5062.91     5311.15    106.35 o 
   0   4  13     5912.96     5733.50    110.95 o 
   1   4  13     1777.43     1615.09     24.51 o 
   2   4  13     1714.85     1782.56     33.03 o 
   3   4  13    20982.14    19968.38    226.33 o 
   4   4  13      879.94      856.87     14.22 o 
   5   4  13     5348.51     5287.41    104.63 o 
   6   4  13     1701.08     1773.48     24.09 o 
   7   4  13        0.02        6.17      2.90 o 
   8   4  13     3324.14     3308.20     35.61 o 
   9   4  13     1150.48     1124.76     26.31 o 
  10   4  13      616.63      599.97     13.78 o 
  11   4  13     1268.75     1272.07     29.83 o 
 -14   5  13      123.23      113.56     23.88 o 
 -13   5  13        2.86        3.82      3.81 o 
 -12   5  13      755.51      805.27     23.64 o 
 -11   5  13      152.37      153.44      7.71 o 
 -10   5  13     1582.98     1596.10     24.54 o 
  -9   5  13     4166.81     3987.88     56.04 o 
  -8   5  13       61.68      119.54     10.02 o 
  -7   5  13      869.08      893.91     13.41 o 
  -6   5  13     1628.57     1674.40     31.83 o 
  -5   5  13       28.47       24.12      6.48 o 
  -4   5  13    28470.70    29451.24    478.84 o 
  -3   5  13     2124.97     2009.62     37.44 o 
  -2   5  13      371.26      421.28     12.81 o 
  -1   5  13     5957.42     5929.13    125.26 o 
   0   5  13     4713.49     4700.62     45.33 o 
   1   5  13      152.02      184.51     10.12 o 
   2   5  13    16660.23    16627.24    195.99 o 
   3   5  13       14.29       25.69      5.78 o 
   4   5  13     1048.18     1250.98     35.00 o 
   5   5  13      859.01      870.26     15.11 o 
   6   5  13     2764.72     2903.88     34.47 o 
   7   5  13     1112.02     1122.28     20.39 o 
   8   5  13     1244.88     1247.06     20.76 o 
   9   5  13      515.36      521.33     12.61 o 
  10   5  13      759.31      777.60     17.66 o 
  11   5  13       13.87       14.74      3.44 o 
 -14   6  13      997.01     1018.67     40.06 o 
 -13   6  13      237.58      206.94     26.08 o 
 -12   6  13      556.32      543.93     17.09 o 
 -11   6  13     2102.11     1971.90     71.88 o 
 -10   6  13     5194.76     5059.25     64.24 o 
  -9   6  13     2309.16     2260.22     28.86 o 
  -8   6  13     1888.80     1992.42     34.28 o 
  -7   6  13       28.54       46.38      5.38 o 
  -6   6  13     2162.08     2132.51     35.75 o 
  -5   6  13      126.56      108.24      5.25 o 
  -4   6  13    16060.07    15819.29    195.06 o 
  -3   6  13     1728.30     1651.58     26.17 o 
  -2   6  13    24934.79    25277.28    348.77 o 
  -1   6  13        0.71       13.33      6.58 o 
   0   6  13     5734.98     5634.51     86.86 o 
   1   6  13     6660.10     6677.38    146.15 o 
   2   6  13     3691.58     3664.19     69.63 o 
   3   6  13     1975.60     1995.80     32.04 o 
   4   6  13      596.27      609.46     19.14 o 
   5   6  13       50.61       37.15      4.06 o 
   6   6  13     1721.26     1644.69     21.16 o 
   7   6  13      573.60      629.87     18.77 o 
   8   6  13     6171.09     6233.98    133.75 o 
   9   6  13     1275.20     1301.28     17.37 o 
  10   6  13      798.60      789.85     18.52 o 
  11   6  13       71.82       83.30      6.46 o 
 -14   7  13       29.98       35.42      4.65 o 
 -13   7  13     2225.18     2196.73     52.64 o 
 -12   7  13       52.78       65.91      5.00 o 
 -11   7  13     5296.07     5059.06    168.53 o 
 -10   7  13      160.77      171.72      8.60 o 
  -9   7  13     6874.54     6766.62     68.48 o 
  -8   7  13       21.11       31.35      3.23 o 
  -7   7  13      210.62      227.77      8.36 o 
  -6   7  13     3305.08     3420.02     40.69 o 
  -5   7  13     6559.78     6465.14     84.99 o 
  -4   7  13     2262.33     2332.83     43.51 o 
  -3   7  13    20661.54    20763.07    209.47 o 
  -2   7  13      979.87     1018.62     16.62 o 
  -1   7  13    23162.92    23741.85    298.49 o 
   0   7  13      505.52      558.55     14.45 o 
   1   7  13     7696.91     7807.81    141.77 o 
   2   7  13       18.56       25.51      6.40 o 
   3   7  13      354.56      316.70      8.82 o 
   4   7  13     1816.82     1777.15     45.78 o 
   5   7  13     4637.04     4735.46     52.13 o 
   6   7  13     1131.68     1090.13     16.20 o 
   7   7  13     6192.37     6241.83     92.23 o 
   8   7  13       96.74       89.97      4.99 o 
   9   7  13     2573.44     2650.29     72.64 o 
  10   7  13       28.56       32.28      5.74 o 
 -13   8  13       93.40       94.85      8.11 o 
 -12   8  13     1909.45     1914.07     32.52 o 
 -11   8  13      170.26      175.81      7.32 o 
 -10   8  13      328.70      356.64     12.98 o 
  -9   8  13       45.09       63.38      4.94 o 
  -8   8  13      156.00      126.24      5.81 o 
  -7   8  13      527.78      495.75     10.68 o 
  -6   8  13      127.63      116.00      5.73 o 
  -5   8  13     3333.16     3415.13     47.04 o 
  -4   8  13      419.26      357.79      8.88 o 
  -3   8  13     2694.23     2720.02     25.65 o 
  -2   8  13     6803.87     6864.04    100.23 o 
  -1   8  13     2397.17     2375.71     45.05 o 
   0   8  13     2356.34     2371.73     41.88 o 
   1   8  13    10353.45    10173.32    180.39 o 
   2   8  13       69.24       92.44      8.03 o 
   3   8  13      191.43      179.57      7.13 o 
   4   8  13      778.35      719.41     18.67 o 
   5   8  13        5.39       18.19      4.42 o 
   6   8  13     2113.54     2095.43     23.07 o 
   7   8  13        1.52        7.69      2.19 o 
   8   8  13      679.94      706.78     14.81 o 
   9   8  13        1.09        5.11      4.31 o 
  10   8  13     1093.79     1154.95     65.75 o 
 -13   9  13     1104.10     1010.77     22.26 o 
 -12   9  13      254.97      263.00     11.18 o 
 -11   9  13      233.98      219.28      9.18 o 
 -10   9  13        7.85       12.83      3.22 o 
  -9   9  13       70.90       77.50      5.19 o 
  -8   9  13      536.19      570.31     13.60 o 
  -7   9  13     1316.19     1186.77     22.90 o 
  -6   9  13     2503.99     2410.69     26.77 o 
  -5   9  13     2657.87     2746.38     35.61 o 
  -4   9  13       22.49       32.56      3.21 o 
  -3   9  13      232.41      267.57      9.69 o 
  -2   9  13       13.77       15.59      4.49 o 
  -1   9  13      849.00      866.26     25.75 o 
   0   9  13      945.22      954.46     19.41 o 
   1   9  13     2044.24     2110.74     50.10 o 
   2   9  13       51.02       50.53      3.82 o 
   3   9  13      362.32      385.74     10.27 o 
   4   9  13     1227.95     1278.65     28.41 o 
   5   9  13      392.33      380.35      9.73 o 
   6   9  13      333.50      358.04      9.31 o 
   7   9  13       86.43      107.25      5.88 o 
   8   9  13      202.71      229.84     10.09 o 
   9   9  13      164.88      155.47     10.65 o 
  10   9  13       82.61       83.57      6.64 o 
 -12  10  13     4105.62     4375.98     39.07 o 
 -11  10  13        1.63       -0.05      2.98 o 
 -10  10  13     3440.31     3691.04     48.81 o 
  -9  10  13      137.77      139.67      7.03 o 
  -8  10  13     2969.11     2959.19     31.61 o 
  -7  10  13       30.52       35.76      3.85 o 
  -6  10  13     4521.51     4384.99     74.12 o 
  -5  10  13        0.13        4.58      2.32 o 
  -4  10  13     1744.83     1767.98     20.89 o 
  -3  10  13       50.75       59.30      3.78 o 
  -2  10  13    13337.82    12776.32    173.06 o 
  -1  10  13       50.37       62.12      4.18 o 
   0  10  13    19977.52    19840.84     93.77 o 
   1  10  13      279.53      270.67      8.68 o 
   2  10  13     4482.17     4319.70     72.57 o 
   3  10  13       32.75       32.58      3.37 o 
   4  10  13      815.10      790.66     13.18 o 
   5  10  13      240.41      226.26      8.14 o 
   6  10  13     6279.41     6343.37     85.82 o 
   7  10  13       63.57       61.01      4.91 o 
   8  10  13     2765.81     2838.80     45.91 o 
   9  10  13       84.70       85.18      7.22 o 
 -12  11  13        1.04        4.32      1.86 o 
 -11  11  13     4910.88     5138.93     37.19 o 
 -10  11  13        2.02        2.10      1.94 o 
  -9  11  13       37.82       47.91      3.42 o 
  -8  11  13       12.45       13.73      2.34 o 
  -7  11  13        0.21        7.63      2.98 o 
  -6  11  13       11.71       30.08      3.56 o 
  -5  11  13     2580.90     2629.98     29.89 o 
  -4  11  13        4.54        0.52      2.23 o 
  -3  11  13     7883.61     7700.04     94.93 o 
  -2  11  13      230.00      214.05      7.26 o 
  -1  11  13     6514.11     6659.49     81.59 o 
   0  11  13      961.43      954.24     16.05 o 
   1  11  13     3214.31     3296.69     50.43 o 
   2  11  13       38.61       44.17      3.68 o 
   3  11  13        4.42       22.21      3.08 o 
   4  11  13      371.21      377.23     10.02 o 
   5  11  13      495.41      467.94     10.81 o 
   6  11  13      255.57      259.55      8.27 o 
   7  11  13     1720.24     1813.36     29.30 o 
   8  11  13      189.84      204.20     21.48 o 
 -11  12  13       52.36       56.07      4.18 o 
 -10  12  13      916.76      921.55     19.63 o 
  -9  12  13       93.17       92.54      4.55 o 
  -8  12  13      127.77      113.57      4.87 o 
  -7  12  13       97.66      104.58      5.09 o 
  -6  12  13      199.56      174.51      6.23 o 
  -5  12  13      547.14      591.58     11.28 o 
  -4  12  13      278.82      320.18      8.33 o 
  -3  12  13      127.14      133.43      5.41 o 
  -2  12  13       94.98       83.47      6.27 o 
  -1  12  13       65.11       66.76      4.54 o 
   0  12  13      525.07      523.18     12.57 o 
   1  12  13       49.60       56.52      4.44 o 
   2  12  13     1935.41     1937.01     28.23 o 
   3  12  13       73.56       76.46      5.19 o 
   4  12  13      100.77       74.47      5.23 o 
   5  12  13      578.07      611.13     12.04 o 
   6  12  13      285.96      244.53     13.95 o 
   7  12  13      382.30      401.84     15.16 o 
 -10  13  13       42.28       46.21      4.76 o 
  -9  13  13       69.67       91.72      7.58 o 
  -8  13  13      502.75      522.00     12.26 o 
  -7  13  13      104.92      138.44      4.99 o 
  -6  13  13      402.81      387.18      9.30 o 
  -5  13  13     1024.36      979.10     19.25 o 
  -4  13  13       33.61       47.35      3.38 o 
  -3  13  13     3748.15     3355.68     61.67 o 
  -2  13  13       64.00       65.45      4.19 o 
  -1  13  13     1870.94     1816.52     37.50 o 
   0  13  13      283.95      291.66     10.13 o 
   1  13  13      237.70      290.56     13.71 o 
   2  13  13      662.85      694.68     15.15 o 
   3  13  13      234.56      241.49      8.56 o 
   4  13  13      443.06      410.27     18.58 o 
   5  13  13      509.35      464.02     13.03 o 
   6  13  13       62.25       57.19     10.90 o 
  -9  14  13       87.92       70.06      5.47 o 
  -8  14  13       69.42       83.42      5.04 o 
  -7  14  13        2.14        1.12      2.48 o 
  -6  14  13       67.42       62.42      3.93 o 
  -5  14  13       40.88       26.18      2.52 o 
  -4  14  13      944.46      949.45     26.93 o 
  -3  14  13       40.70       55.67      4.15 o 
  -2  14  13     8722.22     8746.81    110.66 o 
  -1  14  13      482.13      459.39     12.76 o 
   0  14  13    12092.37    12189.91    134.68 o 
   1  14  13       33.38       37.62      4.38 o 
   2  14  13     3872.37     3732.55     68.02 o 
   3  14  13      160.50      146.82      9.11 o 
   4  14  13      153.38      176.33      8.78 o 
   5  14  13       95.41       79.89      6.20 o 
   6  14  13     2507.16     2481.51     44.38 o 
  -7  15  13       75.50       81.62      5.43 o 
  -6  15  13      942.03      849.58     23.44 o 
  -5  15  13      374.68      385.62     10.18 o 
  -4  15  13     1340.52     1370.05     19.87 o 
  -3  15  13      480.43      491.29     15.37 o 
  -2  15  13        0.93        1.54      2.88 o 
  -1  15  13       98.75       98.60      6.47 o 
   0  15  13      236.18      212.19      8.11 o 
   1  15  13       10.25       15.09      3.05 o 
   2  15  13      314.56      319.06     10.28 o 
   3  15  13     1157.69     1210.71     27.24 o 
   4  15  13      524.59      555.39     44.85 o 
  -5  16  13     1467.66     1398.80     20.10 o 
  -4  16  13     1126.44     1046.09     18.53 o 
  -3  16  13      764.91      769.92     14.68 o 
  -2  16  13       82.20       72.71      4.97 o 
  -1  16  13        0.89        1.53      2.21 o 
   0  16  13        0.02       -1.16      2.71 o 
   1  16  13     1932.75     1756.26     56.21 o 
   2  16  13       13.42       23.19      6.02 o 
 -15   0  14       29.47       36.72      9.80 o 
 -14   0  14     4378.36     4705.64    220.93 o 
 -13   0  14        3.23        9.03      4.21 o 
 -12   0  14     7054.35     6360.66    211.25 o 
 -11   0  14       61.02       53.01      6.41 o 
 -10   0  14     1348.66     1353.42     31.37 o 
  -9   0  14       78.72       71.45      6.80 o 
  -8   0  14     5141.34     5303.78     50.96 o 
  -7   0  14       35.88       29.74      4.07 o 
  -6   0  14    46330.93    45659.47    972.81 o 
  -5   0  14      141.91      128.66     14.07 o 
  -4   0  14    27429.82    28572.78    661.31 o 
  -3   0  14      338.16      370.02     14.35 o 
  -2   0  14     6121.54     6843.60    112.83 o 
  -1   0  14      765.35      753.25     29.20 o 
   0   0  14       90.62      164.69     14.83 o 
   1   0  14      246.48      224.96     18.25 o 
   2   0  14     5456.31     5633.98     65.12 o 
   3   0  14        3.53       -0.48      4.32 o 
   4   0  14     7372.31     7450.28    149.16 o 
   5   0  14     1631.86     1562.17     49.25 o 
   6   0  14    32528.55    30979.33    359.18 o 
   7   0  14     1537.76     1535.66    141.59 o 
   8   0  14     4325.62     4658.33     86.04 o 
   9   0  14     1603.60     1608.35     42.19 o 
  10   0  14      664.50      747.92     21.20 o 
  11   0  14       23.05       20.55      4.51 o 
 -15   1  14     1177.14     1291.78     33.07 o 
 -14   1  14        9.00        9.65      3.97 o 
 -13   1  14     1928.80     2044.89     66.04 o 
 -12   1  14      218.84      222.42      8.98 o 
 -11   1  14     3980.77     3812.22     67.08 o 
 -10   1  14      136.97      129.41      6.80 o 
  -9   1  14      582.74      593.75     13.74 o 
  -8   1  14       73.06       78.42      4.69 o 
  -7   1  14     4072.24     4277.14     52.68 o 
  -6   1  14      637.66      644.85     11.90 o 
  -5   1  14     2710.27     2707.57     53.14 o 
  -4   1  14       26.56       24.21      4.54 o 
  -3   1  14    14605.08    14683.92     83.61 o 
  -2   1  14       87.01       98.09      5.47 o 
  -1   1  14    12673.29    12681.34     85.99 o 
   0   1  14      799.40      806.79     17.39 o 
   1   1  14      866.74      867.67     19.28 o 
   2   1  14      420.35      390.10     15.39 o 
   3   1  14      118.51      103.03      8.32 o 
   4   1  14      731.69      749.97     15.21 o 
   5   1  14     6507.20     6121.65    130.20 o 
   6   1  14      316.55      314.54     10.81 o 
   7   1  14    10096.92     9878.45    164.02 o 
   8   1  14        8.82       11.17      3.93 o 
   9   1  14     9143.20     9311.57    219.14 o 
  10   1  14       10.35       10.96      2.53 o 
  11   1  14       14.17       10.18      2.76 o 
 -15   2  14       40.24       43.59      8.82 o 
 -14   2  14       58.24       61.52      6.73 o 
 -13   2  14      288.45      309.14     13.06 o 
 -12   2  14      830.62      824.03     19.32 o 
 -11   2  14      918.72      934.25     16.72 o 
 -10   2  14      668.63      659.20     14.41 o 
  -9   2  14     1459.51     1401.65     22.67 o 
  -8   2  14     1140.97     1116.59     17.74 o 
  -7   2  14      270.73      300.03      7.50 o 
  -6   2  14     2699.58     2672.25     27.38 o 
  -5   2  14       62.70       63.06      4.88 o 
  -4   2  14      713.02      808.97     16.77 o 
  -3   2  14      565.14      590.66     14.32 o 
  -2   2  14    11016.60    11248.19    207.77 o 
  -1   2  14     2491.25     2484.77     40.97 o 
   0   2  14     1616.25     1838.68     41.30 o 
   1   2  14     4910.46     4958.57     65.97 o 
   2   2  14     7676.51     7346.79    108.72 o 
   3   2  14       16.23       21.02      3.89 o 
   4   2  14      560.13      622.48     14.08 o 
   5   2  14      436.03      425.43     11.84 o 
   6   2  14     5709.21     5559.32     82.51 o 
   7   2  14      379.98      354.64     11.14 o 
   8   2  14       65.36       74.19      9.06 o 
   9   2  14       19.98       19.49      3.33 o 
  10   2  14       32.53       25.06      3.46 o 
  11   2  14      163.66      168.99      7.42 o 
 -14   3  14       60.14       44.88      5.74 o 
 -13   3  14     3473.22     3214.18     66.85 o 
 -12   3  14      100.51       90.49      6.28 o 
 -11   3  14      157.77      154.18      7.85 o 
 -10   3  14       80.78       90.06      4.88 o 
  -9   3  14        6.88        7.69      2.64 o 
  -8   3  14       18.09       21.08      4.50 o 
  -7   3  14     1774.62     1832.64     23.35 o 
  -6   3  14      793.74      794.37     12.66 o 
  -5   3  14    16869.82    17433.81    227.33 o 
  -4   3  14      161.22      167.21      9.42 o 
  -3   3  14    28231.90    28909.10    338.32 o 
  -2   3  14     3207.68     3309.71     55.71 o 
  -1   3  14    14099.33    13700.64    258.14 o 
   0   3  14     2424.37     2461.41     39.67 o 
   1   3  14     1240.64     1322.94     26.94 o 
   2   3  14      918.39      893.30     18.43 o 
   3   3  14     6235.91     6320.06    101.91 o 
   4   3  14      207.10      201.33      7.18 o 
   5   3  14    20759.55    20002.06    439.29 o 
   6   3  14      690.49      746.82     16.46 o 
   7   3  14    14309.60    13837.20    361.90 o 
   8   3  14      885.40      847.83     17.36 o 
   9   3  14     1974.02     1905.38     38.10 o 
  10   3  14      432.04      409.51     11.79 o 
  11   3  14       26.54       22.73      3.34 o 
 -14   4  14     1446.06     1389.81    168.50 o 
 -13   4  14       16.32       18.23      4.29 o 
 -12   4  14      818.78      765.01     18.88 o 
 -11   4  14       23.32       21.32      3.30 o 
 -10   4  14     1949.49     1928.42     31.75 o 
  -9   4  14      947.67      963.56     15.46 o 
  -8   4  14     4628.81     4981.48     76.21 o 
  -7   4  14     2263.59     2251.15     31.92 o 
  -6   4  14    11916.15    11820.02    171.16 o 
  -5   4  14      550.24      527.54     13.89 o 
  -4   4  14    11634.31    12435.16    240.77 o 
  -3   4  14      555.87      599.50     17.62 o 
  -2   4  14     3021.15     3278.08     47.26 o 
  -1   4  14      371.09      393.46     13.32 o 
   0   4  14     4120.12     4114.45     63.64 o 
   1   4  14      135.22      131.98      7.28 o 
   2   4  14       37.98       61.26      5.37 o 
   3   4  14     6798.64     6953.93     97.45 o 
   4   4  14    16940.22    16880.55    203.79 o 
   5   4  14     3659.12     3687.28     58.45 o 
   6   4  14     6376.04     6515.92     77.97 o 
   7   4  14      203.20      200.35      8.02 o 
   8   4  14     3800.36     3976.57     71.21 o 
   9   4  14       54.11       51.38      4.23 o 
  10   4  14       50.01       50.23      6.39 o 
  11   4  14      143.55      138.30      7.90 o 
 -14   5  14      957.98      887.62     82.90 o 
 -13   5  14      107.06       78.23      8.73 o 
 -12   5  14     2623.04     2487.05    105.86 o 
 -11   5  14      159.08      136.34      7.04 o 
 -10   5  14     5004.43     4850.82     73.56 o 
  -9   5  14     2100.05     1910.81     38.06 o 
  -8   5  14     2820.39     2808.19     55.02 o 
  -7   5  14     3518.74     3390.47     56.03 o 
  -6   5  14       99.72       82.22      7.34 o 
  -5   5  14      112.94      129.92      7.70 o 
  -4   5  14     2465.99     2507.32     35.68 o 
  -3   5  14     3911.31     3881.12     43.04 o 
  -2   5  14    19841.71    19293.58    207.16 o 
  -1   5  14    12036.75    11728.92    191.66 o 
   0   5  14    20213.94    20069.38    103.91 o 
   1   5  14     3066.96     3089.69     28.99 o 
   2   5  14    13209.74    12977.93    143.79 o 
   3   5  14        5.69       11.59      6.01 o 
   4   5  14      141.87      161.98      8.72 o 
   5   5  14     1285.79     1270.60     20.42 o 
   6   5  14      136.40      117.12      5.88 o 
   7   5  14     1158.80     1204.43     20.61 o 
   8   5  14      416.03      454.32     12.22 o 
   9   5  14      595.88      614.59     12.23 o 
  10   5  14     2934.11     3194.82     60.95 o 
  11   5  14      736.13      722.45     24.74 o 
 -14   6  14      766.99      818.52     22.10 o 
 -13   6  14     1297.96     1209.34     80.81 o 
 -12   6  14        8.65        7.78      3.19 o 
 -11   6  14     2619.80     2376.65    122.13 o 
 -10   6  14      720.39      726.69     23.08 o 
  -9   6  14     5533.86     5616.39     95.36 o 
  -8   6  14      210.85      214.03      7.44 o 
  -7   6  14     3752.80     3776.46     59.17 o 
  -6   6  14      915.78      931.63     22.63 o 
  -5   6  14     1030.74     1151.94     20.67 o 
  -4   6  14     8692.75     8621.90    117.90 o 
  -3   6  14    14481.31    15115.66    171.71 o 
  -2   6  14    14039.28    14869.66    121.50 o 
  -1   6  14    12922.85    13161.83    168.22 o 
   0   6  14     1940.23     1978.99     29.90 o 
   1   6  14      482.43      512.96     11.01 o 
   2   6  14      717.86      790.70     17.72 o 
   3   6  14      219.25      224.42      7.67 o 
   4   6  14    11999.67    12785.08    162.23 o 
   5   6  14        9.83       11.65      3.30 o 
   6   6  14     2804.41     2839.30     37.54 o 
   7   6  14      845.89      781.71     13.81 o 
   8   6  14     1718.27     1852.60     25.19 o 
   9   6  14      872.85      894.24     16.10 o 
  10   6  14       87.94       88.44      6.06 o 
 -13   7  14      581.84      567.95     44.58 o 
 -12   7  14      131.87      159.39      7.26 o 
 -11   7  14      105.81       95.34      6.12 o 
 -10   7  14     1193.05     1237.88     22.68 o 
  -9   7  14        8.98       12.03      2.74 o 
  -8   7  14      594.42      556.31     11.80 o 
  -7   7  14      796.65      814.76     14.20 o 
  -6   7  14     2951.71     2966.96     46.90 o 
  -5   7  14     1532.76     1610.13     37.57 o 
  -4   7  14     6834.47     6873.64     92.39 o 
  -3   7  14     2150.95     2195.02     24.20 o 
  -2   7  14     3636.17     3532.93     49.00 o 
  -1   7  14     6695.04     6834.42    123.35 o 
   0   7  14     3389.06     3383.28     62.80 o 
   1   7  14     2520.47     2440.09     56.10 o 
   2   7  14     1192.62     1160.83     26.61 o 
   3   7  14     3934.48     3851.37     58.24 o 
   4   7  14      160.58      126.69      8.52 o 
   5   7  14     5567.45     5580.36    136.88 o 
   6   7  14       27.40       34.20      3.41 o 
   7   7  14     2229.48     2176.59     45.76 o 
   8   7  14      104.56      115.98      6.34 o 
   9   7  14      163.65      164.48      8.39 o 
  10   7  14        2.75        1.20      5.31 o 
 -13   8  14     1141.43     1182.49     28.53 o 
 -12   8  14      220.57      234.18     10.98 o 
 -11   8  14     4587.73     4796.20     53.51 o 
 -10   8  14      576.23      604.93     15.12 o 
  -9   8  14     1744.95     1895.74     20.85 o 
  -8   8  14       29.69       37.38      3.75 o 
  -7   8  14     3808.93     3638.78     33.56 o 
  -6   8  14        7.40       12.97      2.49 o 
  -5   8  14     1606.68     1529.33     18.82 o 
  -4   8  14      261.46      260.49      7.14 o 
  -3   8  14       50.95       66.62      7.46 o 
  -2   8  14     3397.53     3441.88     46.59 o 
  -1   8  14    11851.33    11729.66    185.44 o 
   0   8  14      542.78      591.74     12.65 o 
   1   8  14    20989.72    20750.86    356.28 o 
   2   8  14      919.76      896.36     22.89 o 
   3   8  14     2485.97     2534.77     49.16 o 
   4   8  14        0.05        7.37      3.11 o 
   5   8  14     1524.52     1705.97     42.87 o 
   6   8  14      302.12      333.82      9.85 o 
   7   8  14       10.97       17.77      3.02 o 
   8   8  14       75.28       73.10      5.30 o 
   9   8  14     1933.42     2181.90     38.69 o 
  10   8  14      496.28      528.90     20.22 o 
 -13   9  14       54.78       46.99      3.79 o 
 -12   9  14     2994.23     2863.90     44.46 o 
 -11   9  14       14.30       20.17      3.41 o 
 -10   9  14     4660.62     4892.60     68.34 o 
  -9   9  14      223.13      211.56      7.93 o 
  -8   9  14     7492.29     7570.96    109.23 o 
  -7   9  14      849.95      867.47     16.42 o 
  -6   9  14     7426.68     7259.29     41.18 o 
  -5   9  14      194.94      197.15      7.35 o 
  -4   9  14     1241.23     1302.24     21.68 o 
  -3   9  14      870.29      908.76     15.01 o 
  -2   9  14     6212.14     6194.29     74.07 o 
  -1   9  14      288.75      272.81      8.15 o 
   0   9  14    22971.61    22557.88    197.69 o 
   1   9  14      629.06      616.68     12.45 o 
   2   9  14     5189.59     4760.38     57.41 o 
   3   9  14      498.23      503.54     11.75 o 
   4   9  14     3107.16     3195.41     63.59 o 
   5   9  14      448.77      439.96     11.16 o 
   6   9  14       19.78       23.68      3.15 o 
   7   9  14        6.83       15.89      3.41 o 
   8   9  14     1107.07     1097.80     24.93 o 
   9   9  14      563.07      601.59     18.29 o 
 -12  10  14       24.66       29.66      2.68 o 
 -11  10  14      549.87      499.56     11.29 o 
 -10  10  14        0.33        3.37      2.54 o 
  -9  10  14     2115.53     2045.57     23.36 o 
  -8  10  14       39.02       48.02      3.79 o 
  -7  10  14      680.65      738.58     15.54 o 
  -6  10  14        0.59        9.28      2.57 o 
  -5  10  14     1052.57     1064.71     16.93 o 
  -4  10  14       24.81       60.76      4.95 o 
  -3  10  14     1636.73     1790.27     21.99 o 
  -2  10  14      246.57      243.18      8.48 o 
  -1  10  14      858.95      816.54     23.30 o 
   0  10  14      278.53      275.05     10.33 o 
   1  10  14       89.80      100.40      5.47 o 
   2  10  14        2.53        6.72      2.32 o 
   3  10  14     1674.72     1642.42     20.41 o 
   4  10  14       85.32       99.53      5.21 o 
   5  10  14      268.80      280.28      9.21 o 
   6  10  14      381.71      424.79     10.84 o 
   7  10  14        2.51       19.35      3.49 o 
   8  10  14        3.30        7.00      3.74 o 
   9  10  14       21.27       12.91      3.93 o 
 -11  11  14       27.42       34.81      2.88 o 
 -10  11  14     1004.93     1064.74     16.34 o 
  -9  11  14        3.79        6.61      2.00 o 
  -8  11  14     1901.60     1997.08     31.28 o 
  -7  11  14      100.38      103.85      5.23 o 
  -6  11  14     2520.21     2546.75     49.55 o 
  -5  11  14      193.67      217.21      7.50 o 
  -4  11  14     1260.74     1428.68     17.52 o 
  -3  11  14        5.74        8.59      2.25 o 
  -2  11  14     1770.31     1787.77     28.84 o 
  -1  11  14        1.13        2.81      2.54 o 
   0  11  14     5907.06     5603.31     73.07 o 
   1  11  14       35.64       50.07      4.86 o 
   2  11  14     1024.76      933.60     28.33 o 
   3  11  14      628.17      664.76     13.77 o 
   4  11  14      817.78      907.68     14.84 o 
   5  11  14      438.27      462.12     10.19 o 
   6  11  14      658.97      711.13     12.66 o 
   7  11  14       12.88       16.77      4.72 o 
   8  11  14      415.50      391.81     19.56 o 
 -11  12  14     2787.25     2743.65     40.97 o 
 -10  12  14       29.91       31.93      3.67 o 
  -9  12  14     4753.52     5075.41     44.94 o 
  -8  12  14       22.32       19.42      2.28 o 
  -7  12  14     2057.04     2181.60     42.37 o 
  -6  12  14       32.16       44.49      3.35 o 
  -5  12  14     3724.76     3765.79     64.05 o 
  -4  12  14       91.19       82.44      4.32 o 
  -3  12  14       56.94       55.00      3.88 o 
  -2  12  14      133.35      147.24      6.51 o 
  -1  12  14     5638.29     5679.70     71.47 o 
   0  12  14       20.42       27.13      3.06 o 
   1  12  14    12456.92    12338.21     77.15 o 
   2  12  14        1.14        4.52      3.23 o 
   3  12  14     9559.79     9959.86    112.41 o 
   4  12  14      107.13      111.89      5.84 o 
   5  12  14     1276.51     1228.10     22.21 o 
   6  12  14       45.63       54.24      6.55 o 
   7  12  14        1.25        9.92      4.13 o 
 -10  13  14     1073.76      882.50     16.76 o 
  -9  13  14       24.94       22.66      4.83 o 
  -8  13  14     1524.75     1428.88     45.71 o 
  -7  13  14      384.21      385.51      7.79 o 
  -6  13  14        3.69        5.19      1.77 o 
  -5  13  14      335.80      339.51      7.57 o 
  -4  13  14      553.67      523.81     12.45 o 
  -3  13  14      143.72      146.72      7.28 o 
  -2  13  14     3263.13     3176.85     61.44 o 
  -1  13  14      478.84      482.38     11.72 o 
   0  13  14      344.15      336.88     10.52 o 
   1  13  14      473.33      499.70     13.90 o 
   2  13  14     3056.46     3182.81     33.82 o 
   3  13  14      141.26      151.13      7.24 o 
   4  13  14      770.53      695.92     19.07 o 
   5  13  14      740.13      712.38     20.26 o 
   6  13  14      357.83      317.72     31.67 o 
  -8  14  14      182.67      169.41     10.63 o 
  -7  14  14      628.78      600.79     16.49 o 
  -6  14  14     1144.69     1185.66     39.48 o 
  -5  14  14        0.88       -0.43      1.99 o 
  -4  14  14     1118.76     1158.81     19.29 o 
  -3  14  14     1115.89     1103.14     18.83 o 
  -2  14  14      873.54      892.50     27.32 o 
  -1  14  14      122.12      105.09      6.34 o 
   0  14  14      767.94      849.60     17.04 o 
   1  14  14       81.81       86.55      5.68 o 
   2  14  14        8.91       13.59      3.22 o 
   3  14  14      205.05      208.86     10.13 o 
   4  14  14      793.15      670.89     18.22 o 
   5  14  14        0.72        5.51      3.91 o 
  -7  15  14      151.53      116.00      6.94 o 
  -6  15  14       76.77       81.57      5.58 o 
  -5  15  14      267.10      273.31      8.08 o 
  -4  15  14        0.82        4.45      2.35 o 
  -3  15  14      403.37      411.91     12.04 o 
  -2  15  14      933.17      870.77     39.33 o 
  -1  15  14      283.63      250.22      8.43 o 
   0  15  14     2265.33     2058.31     32.93 o 
   1  15  14      415.14      425.50     16.12 o 
   2  15  14     3322.75     2830.40     39.88 o 
   3  15  14      453.95      384.29     54.18 o 
  -5  16  14      893.48      887.46     26.62 o 
  -4  16  14      104.60      102.34      5.45 o 
  -3  16  14       93.89      124.74      5.77 o 
  -2  16  14      763.78      730.94     17.05 o 
  -1  16  14     1493.27     1549.77     29.53 o 
   0  16  14      280.18      267.54     14.38 o 
   1  16  14     2505.80     2323.77     42.18 o 
 -14   1  15      222.54      245.44     12.12 o 
 -13   1  15       14.36       18.83      3.50 o 
 -12   1  15     6834.82     6933.49     61.07 o 
 -11   1  15       82.38       83.21      5.46 o 
 -10   1  15     5770.29     5608.91     44.00 o 
  -9   1  15      215.91      211.39      8.50 o 
  -8   1  15       11.21       32.61      4.15 o 
  -7   1  15      121.58      123.76      5.92 o 
  -6   1  15      130.17      201.18      9.98 o 
  -5   1  15        2.70        2.30      2.84 o 
  -4   1  15     2574.88     2575.83     52.25 o 
  -3   1  15      142.99      144.03      7.20 o 
  -2   1  15       50.75       58.26      4.65 o 
  -1   1  15      103.38      113.89      6.29 o 
   0   1  15    39882.07    38654.42    514.24 o 
   1   1  15      420.14      445.67     13.18 o 
   2   1  15     9978.30     9936.85     99.51 o 
   3   1  15      181.50      192.89      8.71 o 
   4   1  15      179.00      201.33      8.94 o 
   5   1  15      264.57      265.09     10.15 o 
   6   1  15     6081.08     6185.42     68.97 o 
   7   1  15      160.86      172.57      8.45 o 
   8   1  15     2573.29     2743.05     88.73 o 
   9   1  15       52.78       51.67      4.21 o 
  10   1  15      431.96      469.07     22.11 o 
  11   1  15       92.01       99.55      7.72 o 
 -14   2  15       33.97       33.69      6.27 o 
 -13   2  15     7598.68     7340.76    154.37 o 
 -12   2  15       34.90       37.97      4.08 o 
 -11   2  15    11520.81    10941.26    135.01 o 
 -10   2  15      232.46      212.82      8.49 o 
  -9   2  15     5919.07     5625.75     71.14 o 
  -8   2  15       65.88       77.91      4.48 o 
  -7   2  15     3759.24     3688.27     43.10 o 
  -6   2  15       97.65       99.49      4.22 o 
  -5   2  15    10765.53    10299.38    156.24 o 
  -4   2  15        3.03       11.51      3.96 o 
  -3   2  15    14705.95    14191.42    144.91 o 
  -2   2  15      116.08      121.61      6.96 o 
  -1   2  15    25403.84    26619.43    404.68 o 
   0   2  15     1509.31     1526.84     31.06 o 
   1   2  15    27978.78    28103.83    492.95 o 
   2   2  15       94.81      101.70      6.74 o 
   3   2  15      702.34      841.32     15.86 o 
   4   2  15       65.03       58.07      4.43 o 
   5   2  15    15840.41    15604.20    200.74 o 
   6   2  15      959.87      975.09     20.54 o 
   7   2  15    11382.12    10627.68    183.71 o 
   8   2  15      730.77      768.21     23.09 o 
   9   2  15     3966.77     4061.80    106.10 o 
  10   2  15      299.01      317.29     17.79 o 
  11   2  15     1540.09     1504.32     27.20 o 
 -14   3  15     2683.33     2629.58    160.44 o 
 -13   3  15       26.42       42.65      5.94 o 
 -12   3  15      948.04      872.57     20.33 o 
 -11   3  15      224.14      203.00      7.85 o 
 -10   3  15       85.59       73.03      5.06 o 
  -9   3  15     1148.09     1199.14     17.30 o 
  -8   3  15      134.88      168.41      7.51 o 
  -7   3  15     2260.71     2288.96     27.33 o 
  -6   3  15     2198.36     2178.10     39.03 o 
  -5   3  15     4263.82     4161.73     52.08 o 
  -4   3  15       25.61       75.47     12.65 o 
  -3   3  15     1658.08     1744.41     22.71 o 
  -2   3  15    22220.96    23152.40    318.47 o 
  -1   3  15       10.33       14.28      7.47 o 
   0   3  15     1844.21     2014.87     26.83 o 
   1   3  15       80.51       87.98      6.24 o 
   2   3  15     2682.40     2624.14     37.43 o 
   3   3  15     4492.14     4460.38     55.98 o 
   4   3  15     2002.82     2152.22     28.72 o 
   5   3  15     6440.87     6554.49    122.00 o 
   6   3  15       48.04       29.70      4.56 o 
   7   3  15     2643.34     2628.62     49.45 o 
   8   3  15     5019.25     5218.40     56.30 o 
   9   3  15        2.73        3.92      2.71 o 
  10   3  15     5141.14     5301.31    181.27 o 
  11   3  15      346.48      350.59     16.88 o 
 -14   4  15      378.19      376.24     19.95 o 
 -13   4  15      730.93      705.12     68.96 o 
 -12   4  15      141.88      130.71      7.99 o 
 -11   4  15      326.16      304.76     10.95 o 
 -10   4  15      656.87      622.91     15.99 o 
  -9   4  15       19.06       19.03      3.93 o 
  -8   4  15     4404.20     4386.69     76.65 o 
  -7   4  15     1237.22     1243.98     22.15 o 
  -6   4  15     2382.43     2308.97     27.52 o 
  -5   4  15      473.74      458.72     10.31 o 
  -4   4  15     3260.82     3335.84     39.52 o 
  -3   4  15      979.92     1012.41     15.76 o 
  -2   4  15       48.34       49.60      4.23 o 
  -1   4  15    10947.99    10703.83    120.46 o 
   0   4  15     2423.41     2419.39     23.83 o 
   1   4  15     2673.20     2754.58     28.58 o 
   2   4  15     3962.65     4022.36     61.99 o 
   3   4  15       65.57       98.92      7.21 o 
   4   4  15     4925.55     4962.18    100.23 o 
   5   4  15      563.81      532.20     13.08 o 
   6   4  15      172.83      177.27      9.27 o 
   7   4  15     1146.03     1186.98     19.35 o 
   8   4  15      192.17      217.23      9.48 o 
   9   4  15      876.63      897.43     21.23 o 
  10   4  15      384.75      418.25     13.96 o 
 -14   5  15     3107.64     3399.60    163.27 o 
 -13   5  15       22.95       13.95      4.33 o 
 -12   5  15     2414.42     2225.45    131.40 o 
 -11   5  15      159.33      133.44      7.59 o 
 -10   5  15     3771.52     3540.42     88.89 o 
  -9   5  15      337.60      313.65      9.54 o 
  -8   5  15     6075.08     5816.95    149.47 o 
  -7   5  15      720.93      675.05     17.80 o 
  -6   5  15     2223.20     2268.59     46.90 o 
  -5   5  15      261.00      269.22      6.91 o 
  -4   5  15     9021.87     9396.35    109.34 o 
  -3   5  15      285.77      279.88      6.56 o 
  -2   5  15    40441.28    42334.77    348.91 o 
  -1   5  15      975.31     1019.95     18.98 o 
   0   5  15     8360.94     8583.10     92.06 o 
   1   5  15     1293.59     1341.89     20.12 o 
   2   5  15     2489.18     2643.78     32.95 o 
   3   5  15      209.28      242.97      9.11 o 
   4   5  15     1077.20     1146.24     20.56 o 
   5   5  15      561.98      591.26     13.76 o 
   6   5  15     4098.73     4020.29     42.99 o 
   7   5  15       92.07      101.99      6.18 o 
   8   5  15     3787.05     4048.99     58.51 o 
   9   5  15        8.26       11.38      3.05 o 
  10   5  15     3702.81     3957.41    258.97 o 
 -14   6  15      464.58      470.30     27.73 o 
 -13   6  15     1387.47     1370.44     39.01 o 
 -12   6  15      440.17      418.52     13.56 o 
 -11   6  15      621.02      571.18     27.43 o 
 -10   6  15      427.01      404.07     14.49 o 
  -9   6  15     1016.40      960.13     19.79 o 
  -8   6  15     5410.03     5197.24     76.99 o 
  -7   6  15     3512.99     3519.29     61.48 o 
  -6   6  15       62.44       70.87      8.36 o 
  -5   6  15     2517.29     2561.65     53.74 o 
  -4   6  15       92.20      104.32      5.75 o 
  -3   6  15    30112.68    30324.18    319.31 o 
  -2   6  15     7172.69     7200.52     86.01 o 
  -1   6  15    21257.61    21581.65    306.70 o 
   0   6  15     2623.42     2711.18     42.46 o 
   1   6  15      236.59      226.14      7.62 o 
   2   6  15      982.28      963.13     19.50 o 
   3   6  15     1668.68     1596.72     26.66 o 
   4   6  15    15884.64    16321.62     82.36 o 
   5   6  15       30.44       51.45      5.09 o 
   6   6  15     2008.31     2023.64     39.32 o 
   7   6  15     1360.85     1372.65     34.02 o 
   8   6  15     1172.74     1209.58     33.56 o 
   9   6  15     2245.54     2372.74     30.81 o 
  10   6  15        3.20       10.33      4.68 o 
 -13   7  15      365.07      362.94     15.25 o 
 -12   7  15      109.17      108.84      7.53 o 
 -11   7  15     3733.68     3862.61     34.41 o 
 -10   7  15      425.58      399.64     10.44 o 
  -9   7  15     4438.29     4374.08     33.24 o 
  -8   7  15       33.17       42.89      3.69 o 
  -7   7  15     2254.61     2191.30     24.98 o 
  -6   7  15      199.37      212.16      6.78 o 
  -5   7  15     2700.17     2852.38     42.69 o 
  -4   7  15      668.16      702.28     13.87 o 
  -3   7  15    10671.77    10933.13    112.11 o 
  -2   7  15    10361.14    10520.68    138.43 o 
  -1   7  15     4588.60     4923.84     65.49 o 
   0   7  15       64.05       67.64      5.17 o 
   1   7  15     8795.89     8938.49    120.22 o 
   2   7  15     1843.07     1763.15     22.30 o 
   3   7  15    20577.37    21007.53    238.99 o 
   4   7  15     3466.02     3513.81     75.52 o 
   5   7  15    14225.83    14635.05    298.31 o 
   6   7  15       62.75       63.50      4.67 o 
   7   7  15     2400.78     2535.08     35.64 o 
   8   7  15       73.99       77.94      5.62 o 
   9   7  15      209.32      234.37     11.20 o 
 -13   8  15      376.65      456.23     15.01 o 
 -12   8  15      588.87      606.45     21.05 o 
 -11   8  15       60.47       65.51      5.35 o 
 -10   8  15     1156.11     1241.64     20.71 o 
  -9   8  15       44.47       43.79      3.84 o 
  -8   8  15     2342.23     2351.94     33.42 o 
  -7   8  15     1739.23     1651.84     27.66 o 
  -6   8  15     6686.55     6566.75    111.91 o 
  -5   8  15        2.32        3.66      2.27 o 
  -4   8  15      149.39      174.64      6.06 o 
  -3   8  15     5993.18     6028.49     87.74 o 
  -2   8  15      373.60      381.80     13.90 o 
  -1   8  15     3128.76     3135.98     56.94 o 
   0   8  15      343.50      376.96      9.61 o 
   1   8  15      594.26      620.23     13.07 o 
   2   8  15     9725.15     9572.38    145.52 o 
   3   8  15       94.53       83.57      5.14 o 
   4   8  15     3336.90     3282.59     32.54 o 
   5   8  15       19.27       11.96      2.67 o 
   6   8  15      749.37      725.62     14.21 o 
   7   8  15     1148.75     1225.23     20.43 o 
   8   8  15      331.37      365.95     11.98 o 
   9   8  15     1516.77     1520.52    126.14 o 
 -12   9  15      143.51      181.00      7.10 o 
 -11   9  15      326.32      331.84     12.43 o 
 -10   9  15      372.96      395.58     12.32 o 
  -9   9  15     1142.56     1120.71     20.33 o 
  -8   9  15       24.28       22.20      3.17 o 
  -7   9  15     4677.52     4672.11     77.91 o 
  -6   9  15       40.34       57.45      4.35 o 
  -5   9  15     2762.04     2921.76     53.39 o 
  -4   9  15      484.94      516.95     12.32 o 
  -3   9  15      840.39      829.97     14.00 o 
  -2   9  15      453.89      524.71     13.31 o 
  -1   9  15      886.62      899.45     18.43 o 
   0   9  15      670.30      680.62     14.75 o 
   1   9  15     2648.45     2554.11     44.76 o 
   2   9  15       99.80       98.48      5.89 o 
   3   9  15     2059.62     2150.18     25.22 o 
   4   9  15      104.84      105.82      5.73 o 
   5   9  15      119.91      113.98      5.66 o 
   6   9  15       18.06       23.81      3.42 o 
   7   9  15       13.74       22.42      3.33 o 
   8   9  15        1.70       11.59      4.27 o 
   9   9  15        3.02        1.95      2.80 o 
 -12  10  15       10.20        8.17      1.94 o 
 -11  10  15        1.57        3.26      2.00 o 
 -10  10  15     3706.57     3647.96     34.19 o 
  -9  10  15        2.82        2.42      2.09 o 
  -8  10  15     1748.89     1765.68     31.78 o 
  -7  10  15        2.56        4.00      2.20 o 
  -6  10  15     3986.89     4141.79     46.26 o 
  -5  10  15       18.97       14.07      2.58 o 
  -4  10  15     7653.14     7783.54     92.25 o 
  -3  10  15        0.78        0.65      2.68 o 
  -2  10  15     1787.33     1859.76     43.38 o 
  -1  10  15       15.32       13.57      2.66 o 
   0  10  15      533.74      542.87     15.53 o 
   1  10  15      314.25      300.23     10.80 o 
   2  10  15     4780.92     4803.62     51.26 o 
   3  10  15      115.35      115.53      5.12 o 
   4  10  15     4732.10     4822.49     86.63 o 
   5  10  15        5.33        9.62      2.62 o 
   6  10  15    10825.64    10857.19    149.69 o 
   7  10  15      126.03      137.20      9.97 o 
   8  10  15      992.50      874.56     23.94 o 
 -11  11  15      129.84      141.15      6.18 o 
 -10  11  15        9.28       11.37      2.74 o 
  -9  11  15     2535.62     2701.24     25.30 o 
  -8  11  15       17.73       12.48      2.31 o 
  -7  11  15     6701.69     7056.27    140.52 o 
  -6  11  15        9.75       12.58      2.24 o 
  -5  11  15     5337.97     5611.68     66.79 o 
  -4  11  15      336.06      308.27      9.68 o 
  -3  11  15       96.24      132.71      6.38 o 
  -2  11  15       27.26       27.20      3.80 o 
  -1  11  15      350.20      367.75     12.40 o 
   0  11  15       70.34       69.94      4.70 o 
   1  11  15      957.90     1011.75     18.71 o 
   2  11  15       55.57       63.27      5.28 o 
   3  11  15     4227.27     4224.85     91.33 o 
   4  11  15      149.84      149.81      6.44 o 
   5  11  15     7188.83     7227.85     80.22 o 
   6  11  15      575.55      613.06     20.92 o 
   7  11  15     1760.14     1698.01     44.03 o 
 -10  12  15       32.20       41.23      3.62 o 
  -9  12  15       94.23      102.86      5.54 o 
  -8  12  15      741.20      753.66     24.54 o 
  -7  12  15        3.99        5.30      1.88 o 
  -6  12  15      705.85      662.65     11.22 o 
  -5  12  15       95.73       98.60      4.55 o 
  -4  12  15       47.32       44.19      3.11 o 
  -3  12  15      613.39      602.41     18.46 o 
  -2  12  15        1.75        3.22      2.27 o 
  -1  12  15      295.03      290.64      8.14 o 
   0  12  15       90.15      102.37      5.47 o 
   1  12  15      374.60      368.33     13.92 o 
   2  12  15     1268.17     1204.71     19.75 o 
   3  12  15       20.01       31.95      4.04 o 
   4  12  15      264.19      278.03      9.66 o 
   5  12  15        3.86       11.56      3.23 o 
   6  12  15      109.19      109.74     11.49 o 
  -9  13  15     3325.34     3091.26    235.45 o 
  -8  13  15       11.33        8.45      1.94 o 
  -7  13  15     2265.07     2238.88     46.28 o 
  -6  13  15      122.91      114.91      4.50 o 
  -5  13  15     1108.49     1129.69     22.54 o 
  -4  13  15      295.22      278.84      8.93 o 
  -3  13  15      589.25      661.40     15.52 o 
  -2  13  15     1018.26     1046.27     18.08 o 
  -1  13  15      531.91      574.79     16.16 o 
   0  13  15      350.93      372.03     10.55 o 
   1  13  15     2030.67     2204.08     24.92 o 
   2  13  15        0.79        6.47      2.76 o 
   3  13  15     2996.29     2992.38     70.05 o 
   4  13  15       19.54       24.65      3.38 o 
   5  13  15     1591.75     1485.57     37.24 o 
  -8  14  15     1111.66      937.59     19.13 o 
  -7  14  15      109.72      104.80      8.42 o 
  -6  14  15     3043.96     2852.05     84.76 o 
  -5  14  15      174.32      149.73      5.96 o 
  -4  14  15     3224.14     3103.91     55.58 o 
  -3  14  15      370.78      372.25     12.38 o 
  -2  14  15       26.90       35.40      3.89 o 
  -1  14  15      711.75      653.22     17.39 o 
   0  14  15      236.50      197.73      8.36 o 
   1  14  15       48.34       46.28      5.45 o 
   2  14  15      311.56      312.99     12.05 o 
   3  14  15       35.20       38.44      3.53 o 
  -6  15  15      317.68      312.76     11.73 o 
  -5  15  15      392.06      348.60     16.34 o 
  -4  15  15      908.48      877.17     19.58 o 
  -3  15  15       57.08       74.01      5.01 o 
  -2  15  15     1129.46     1207.77     23.66 o 
  -1  15  15       64.74       79.50      5.31 o 
   0  15  15     1318.69     1219.57     27.21 o 
   1  15  15      862.54      827.23     17.30 o 
   2  15  15     1172.97     1004.59     56.47 o 
  -3  16  15      838.72      682.51     31.89 o 
  -2  16  15       42.81       44.53      3.96 o 
  -1  16  15     2854.83     2499.22    112.09 o 
   0  16  15      141.90      110.09     10.31 o 
 -14   0  16       63.33       63.16     12.81 o 
 -13   0  16       13.61       12.45      7.94 o 
 -12   0  16     2575.04     2482.60     54.39 o 
 -11   0  16       40.85       35.59      5.47 o 
 -10   0  16    28144.36    27396.30    170.52 o 
  -9   0  16      188.26      176.28     11.42 o 
  -8   0  16    21099.08    21986.30    165.97 o 
  -7   0  16       72.66       68.47     10.84 o 
  -6   0  16    13552.70    14691.54    308.32 o 
  -5   0  16       70.94       75.11      5.79 o 
  -4   0  16     3295.13     3417.22     54.66 o 
  -3   0  16       48.35       46.50      5.17 o 
  -2   0  16    16352.41    19331.46    539.49 o 
  -1   0  16      266.98      276.16     15.76 o 
   0   0  16    26455.53    29399.34    573.56 o 
   1   0  16       46.52       45.49     11.41 o 
   2   0  16    41914.81    42301.28    248.11 o 
   3   0  16      646.15      627.87     26.16 o 
   4   0  16     1865.55     1831.59     50.30 o 
   5   0  16       70.68       86.97      8.92 o 
   6   0  16     2353.43     2654.44     89.43 o 
   7   0  16       25.14       27.98      6.56 o 
   8   0  16     4415.77     5011.34    100.78 o 
   9   0  16        6.54        5.76      4.45 o 
  10   0  16     3495.35     3851.04     79.07 o 
 -14   1  16        0.27        2.30      5.00 o 
 -13   1  16     1299.62     1235.00     29.21 o 
 -12   1  16        1.37        6.49      2.47 o 
 -11   1  16     1581.96     1511.39     21.38 o 
 -10   1  16       23.34       20.46      3.66 o 
  -9   1  16      608.71      632.73     14.70 o 
  -8   1  16        2.65        5.63      2.48 o 
  -7   1  16     3800.03     3759.72     58.77 o 
  -6   1  16      113.19      100.61      5.14 o 
  -5   1  16      823.82      882.90     12.72 o 
  -4   1  16      195.91      388.02     20.46 o 
  -3   1  16      176.74      222.13     10.13 o 
  -2   1  16       20.13       25.43      4.62 o 
  -1   1  16     2219.52     2333.21     48.33 o 
   0   1  16     1863.00     1922.44     26.25 o 
   1   1  16     2135.64     2224.17     60.80 o 
   2   1  16     1191.58     1257.76     23.21 o 
   3   1  16     5479.13     5490.33     70.51 o 
   4   1  16      310.26      316.14     10.70 o 
   5   1  16     2898.81     2871.27     70.07 o 
   6   1  16      264.50      260.61     10.69 o 
   7   1  16       20.66       19.51      3.97 o 
   8   1  16      558.60      588.06     23.14 o 
   9   1  16      222.42      235.25     11.19 o 
  10   1  16       68.85       73.45      8.38 o 
 -14   2  16      175.86      207.63     12.48 o 
 -13   2  16      704.69      728.52     22.42 o 
 -12   2  16        6.61        8.34      3.23 o 
 -11   2  16      252.54      241.48      8.66 o 
 -10   2  16     2620.52     2510.46     29.31 o 
  -9   2  16      120.49      118.43      6.11 o 
  -8   2  16        0.41        9.67      2.39 o 
  -7   2  16     1077.73     1113.44     19.34 o 
  -6   2  16     4177.93     4174.85     51.62 o 
  -5   2  16     1301.26     1330.32     19.58 o 
  -4   2  16      317.79      378.11     12.06 o 
  -3   2  16     3218.72     3361.22     40.33 o 
  -2   2  16     7711.06     7997.06    120.13 o 
  -1   2  16      367.85      390.65      8.47 o 
   0   2  16        4.25        7.68      4.18 o 
   1   2  16        1.94        7.40      4.08 o 
   2   2  16      110.52      133.16      6.60 o 
   3   2  16      618.93      608.90     15.17 o 
   4   2  16      444.53      500.01     16.29 o 
   5   2  16     2539.96     2531.40     41.89 o 
   6   2  16     1689.53     1672.13     22.49 o 
   7   2  16     1108.99     1089.50     39.16 o 
   8   2  16     1535.92     1669.28     46.34 o 
   9   2  16      184.62      190.15      8.82 o 
  10   2  16      573.14      548.86     15.63 o 
 -14   3  16      448.02      445.15     14.01 o 
 -13   3  16      297.41      278.64     13.58 o 
 -12   3  16       60.20       60.08      5.73 o 
 -11   3  16     2792.04     2687.61     33.69 o 
 -10   3  16       13.43       14.01      2.85 o 
  -9   3  16    13093.75    12795.32    138.81 o 
  -8   3  16       29.22       44.45      3.73 o 
  -7   3  16     6244.51     6198.44    109.88 o 
  -6   3  16      953.99      945.63     16.89 o 
  -5   3  16      273.00      246.00      6.29 o 
  -4   3  16        4.75        3.52      2.96 o 
  -3   3  16     1788.08     1852.40     27.20 o 
  -2   3  16      233.60      220.77      5.63 o 
  -1   3  16     5806.22     5586.72     83.20 o 
   0   3  16      224.61      210.40      5.80 o 
   1   3  16     9688.32     9437.37    133.77 o 
   2   3  16       27.32       33.38      5.00 o 
   3   3  16    12861.00    12755.84    210.54 o 
   4   3  16      276.87      320.65     10.41 o 
   5   3  16     3239.42     3329.82     45.73 o 
   6   3  16      292.36      298.80     11.67 o 
   7   3  16      639.17      599.35     14.95 o 
   8   3  16      228.35      280.87     11.77 o 
   9   3  16     3134.05     3423.52     59.36 o 
  10   3  16        0.61        1.26      2.58 o 
 -14   4  16       12.14       24.98      3.48 o 
 -13   4  16      133.93      138.34     20.41 o 
 -12   4  16     5525.38     5190.99    149.55 o 
 -11   4  16      159.14      148.42      9.33 o 
 -10   4  16     5659.75     5564.63    107.07 o 
  -9   4  16      143.25      142.97      6.92 o 
  -8   4  16     4858.15     4737.22    147.97 o 
  -7   4  16      307.99      271.99      8.29 o 
  -6   4  16      491.03      490.21     10.03 o 
  -5   4  16       55.12       70.86      3.48 o 
  -4   4  16     4403.26     4459.27     55.40 o 
  -3   4  16      199.44      226.34      5.59 o 
  -2   4  16      741.19      773.33     14.39 o 
  -1   4  16     4349.75     4321.94     46.85 o 
   0   4  16    25112.32    26062.73    346.15 o 
   1   4  16      155.23      166.87      6.15 o 
   2   4  16    17541.43    17334.12    210.20 o 
   3   4  16      979.78      964.19     29.36 o 
   4   4  16     7164.23     7450.15     69.81 o 
   5   4  16       40.91       37.84      4.33 o 
   6   4  16      704.89      779.31     20.88 o 
   7   4  16       40.50       48.26      4.65 o 
   8   4  16      443.64      492.15     14.67 o 
   9   4  16      404.55      436.75     13.50 o 
  10   4  16     1874.23     1810.98     34.18 o 
 -14   5  16     2678.67     2864.92     37.63 o 
 -13   5  16       94.60       93.86      7.11 o 
 -12   5  16      466.12      469.27     14.79 o 
 -11   5  16        7.05        7.49      3.26 o 
 -10   5  16       75.88       56.14      5.10 o 
  -9   5  16        3.67        7.30      2.66 o 
  -8   5  16      702.98      623.20     13.06 o 
  -7   5  16     1390.41     1306.64     21.00 o 
  -6   5  16     2952.74     2889.61     39.06 o 
  -5   5  16       24.14       23.25      4.25 o 
  -4   5  16    14632.20    14991.31    180.82 o 
  -3   5  16     1568.21     1556.61     20.77 o 
  -2   5  16    23451.82    23927.12    227.89 o 
  -1   5  16     4157.05     4131.41     38.93 o 
   0   5  16     1940.59     1996.51     24.15 o 
   1   5  16      605.88      593.70     11.58 o 
   2   5  16        0.68       18.24      7.92 o 
   3   5  16     1080.24     1039.67     20.51 o 
   4   5  16     3080.80     3210.48     34.29 o 
   5   5  16     1070.26     1066.76     20.03 o 
   6   5  16     8667.14     9204.98     61.51 o 
   7   5  16     2000.39     1924.84     26.51 o 
   8   5  16     4769.76     4897.85    105.32 o 
   9   5  16      466.53      507.65     15.99 o 
  10   5  16     1363.87     1285.36     31.55 o 
 -13   6  16     1659.04     1838.75     38.54 o 
 -12   6  16     1081.17     1121.98     24.70 o 
 -11   6  16       88.91       81.05      5.53 o 
 -10   6  16     1045.24     1062.74     27.41 o 
  -9   6  16      190.81      240.24      8.04 o 
  -8   6  16     5338.17     5298.71     75.33 o 
  -7   6  16       45.63       49.36      3.56 o 
  -6   6  16      388.38      406.77      9.75 o 
  -5   6  16     5424.63     5635.87    105.85 o 
  -4   6  16     2727.80     2805.27     38.94 o 
  -3   6  16    17284.36    17514.99    241.69 o 
  -2   6  16        3.54       18.81      3.03 o 
  -1   6  16    20221.90    20484.21    266.64 o 
   0   6  16       20.14       34.85      5.10 o 
   1   6  16     1063.86     1044.58     17.02 o 
   2   6  16      314.55      330.49     10.47 o 
   3   6  16    15327.49    15131.64    210.59 o 
   4   6  16     5169.04     5335.86    124.25 o 
   5   6  16     8107.50     8428.65    101.69 o 
   6   6  16      192.28      185.20      8.77 o 
   7   6  16     1542.61     1670.00     32.21 o 
   8   6  16      119.55      126.24      7.95 o 
   9   6  16       91.98       91.55      6.42 o 
 -13   7  16       35.05       32.07      3.81 o 
 -12   7  16       12.05       27.99     15.92 o 
 -11   7  16     2389.82     2494.29     29.22 o 
 -10   7  16      143.40      128.44      5.89 o 
  -9   7  16     2934.43     3034.64     31.34 o 
  -8   7  16      266.06      271.30      8.13 o 
  -7   7  16      383.12      377.67      9.13 o 
  -6   7  16       29.89       32.84      2.90 o 
  -5   7  16        2.88       12.36      2.34 o 
  -4   7  16       25.18       53.53      3.50 o 
  -3   7  16      125.44      125.34      4.97 o 
  -2   7  16    11580.51    11588.11    150.39 o 
  -1   7  16      287.60      249.52      7.62 o 
   0   7  16      466.64      459.67     10.45 o 
   1   7  16     5287.09     5178.67     91.64 o 
   2   7  16       54.16       55.09      4.42 o 
   3   7  16     2913.45     2948.66     54.29 o 
   4   7  16     1018.74     1021.24     20.23 o 
   5   7  16      223.72      204.90      7.86 o 
   6   7  16      198.31      150.52      7.61 o 
   7   7  16       20.79       30.70      3.42 o 
   8   7  16       80.33       90.50      6.26 o 
   9   7  16      246.67      222.73     20.66 o 
 -12   8  16        6.25        4.96      2.57 o 
 -11   8  16      130.00      168.35      8.20 o 
 -10   8  16      145.30      140.23      6.85 o 
  -9   8  16       70.44       86.66      4.85 o 
  -8   8  16       35.65       58.18      4.00 o 
  -7   8  16       56.68       88.00      4.37 o 
  -6   8  16     1264.42     1385.82     20.34 o 
  -5   8  16     5467.01     5667.57     80.83 o 
  -4   8  16       42.29       47.85      3.40 o 
  -3   8  16     9990.40     9959.35    164.64 o 
  -2   8  16       94.66       96.78      5.51 o 
  -1   8  16     1831.88     1856.93     60.30 o 
   0   8  16       98.50      107.28      5.38 o 
   1   8  16      665.33      683.79     15.23 o 
   2   8  16     1879.10     1940.32     29.96 o 
   3   8  16       34.99       36.13      3.68 o 
   4   8  16     2382.14     2372.97     47.95 o 
   5   8  16     1198.31     1210.12     21.58 o 
   6   8  16     1080.12     1095.19     22.67 o 
   7   8  16     7286.04     7453.33     49.76 o 
   8   8  16      106.32      122.93      6.74 o 
 -12   9  16      955.54      954.46     16.52 o 
 -11   9  16      280.07      280.24     11.12 o 
 -10   9  16       40.71       54.80      4.19 o 
  -9   9  16      160.29      156.83      6.60 o 
  -8   9  16     3222.12     3383.52     76.55 o 
  -7   9  16       30.45       33.96      3.34 o 
  -6   9  16     3763.41     4049.58     85.07 o 
  -5   9  16       95.61       94.76      5.58 o 
  -4   9  16    13341.44    13206.22    129.31 o 
  -3   9  16       32.35       42.95      3.79 o 
  -2   9  16     5361.37     5077.85    102.71 o 
  -1   9  16      468.36      450.06     12.07 o 
   0   9  16     1936.60     1783.60     44.48 o 
   1   9  16     1406.87     1430.81     22.93 o 
   2   9  16     1272.24     1255.79     19.55 o 
   3   9  16       65.72       52.83      4.24 o 
   4   9  16     7815.01     7840.74     56.38 o 
   5   9  16      907.04      930.17     14.86 o 
   6   9  16     6803.07     6944.05    103.21 o 
   7   9  16      457.42      441.81     12.16 o 
   8   9  16     3075.06     2841.78     55.91 o 
 -11  10  16      306.21      344.87      8.82 o 
 -10  10  16        6.74       18.08      3.89 o 
  -9  10  16      444.88      399.83     10.40 o 
  -8  10  16       70.61       81.75      4.72 o 
  -7  10  16     2518.92     2651.06     54.55 o 
  -6  10  16        5.71       11.86      2.34 o 
  -5  10  16      192.13      242.79      7.30 o 
  -4  10  16       49.61       62.32      4.60 o 
  -3  10  16     1324.04     1299.44     22.77 o 
  -2  10  16        0.97        6.39      2.86 o 
  -1  10  16     1416.12     1350.01     22.51 o 
   0  10  16        8.52       17.34      2.75 o 
   1  10  16      637.20      618.94     16.65 o 
   2  10  16       21.88       52.14      4.46 o 
   3  10  16     4229.68     4337.51     65.22 o 
   4  10  16       51.58       56.01      4.43 o 
   5  10  16     2378.59     2385.45     29.87 o 
   6  10  16      108.20      116.17      8.74 o 
   7  10  16       40.34       55.16      9.36 o 
 -10  11  16       20.84       33.31      3.25 o 
  -9  11  16      105.26      117.68      6.45 o 
  -8  11  16     1588.52     1779.60     27.40 o 
  -7  11  16        0.18        9.80      2.33 o 
  -6  11  16     1475.25     1548.67     31.45 o 
  -5  11  16        1.62        5.29      2.02 o 
  -4  11  16     2903.39     2691.96     48.91 o 
  -3  11  16       44.66       40.59      3.72 o 
  -2  11  16      437.64      420.92     14.01 o 
  -1  11  16        1.30        6.27      2.68 o 
   0  11  16     1640.83     1596.71     19.79 o 
   1  11  16      597.05      606.55     15.80 o 
   2  11  16      808.03      807.24     16.38 o 
   3  11  16      309.05      303.25      9.90 o 
   4  11  16     1229.00     1171.25     23.03 o 
   5  11  16       74.14       81.88      6.07 o 
   6  11  16     2682.64     2533.09     56.88 o 
   7  11  16      328.77      281.38     15.46 o 
 -10  12  16       14.47       13.79      3.74 o 
  -9  12  16       12.47        6.70      2.21 o 
  -8  12  16       44.92       41.55      3.47 o 
  -7  12  16     1981.32     1992.59     21.38 o 
  -6  12  16      163.94      175.20      5.37 o 
  -5  12  16     3015.44     3009.73     43.86 o 
  -4  12  16        3.32        7.04      2.47 o 
  -3  12  16     1641.91     1623.23     56.09 o 
  -2  12  16       10.95       11.14      2.64 o 
  -1  12  16     1278.81     1244.71     16.82 o 
   0  12  16      159.75      158.05      6.44 o 
   1  12  16     1360.39     1366.47     26.29 o 
   2  12  16        3.22        4.05      2.71 o 
   3  12  16      121.12      129.52      7.49 o 
   4  12  16      419.33      428.31     15.23 o 
   5  12  16     5249.87     5210.02     78.37 o 
   6  12  16      486.78      424.63     18.67 o 
  -9  13  16      768.58      753.41     22.66 o 
  -8  13  16     1259.99     1003.15     13.54 o 
  -7  13  16      155.11      130.94      5.32 o 
  -6  13  16     4307.09     4233.53    106.40 o 
  -5  13  16       37.36       31.84      3.61 o 
  -4  13  16      523.48      525.97     12.06 o 
  -3  13  16       15.18       12.84      2.46 o 
  -2  13  16     5225.91     5002.25     86.62 o 
  -1  13  16      515.02      524.95     12.05 o 
   0  13  16     1428.47     1338.09     23.52 o 
   1  13  16      544.67      592.83     15.66 o 
   2  13  16       44.43       56.52      4.57 o 
   3  13  16      340.30      286.86     14.06 o 
   4  13  16     2985.66     2807.36    125.93 o 
  -7  14  16      343.46      379.08     12.97 o 
  -6  14  16       99.87       86.08      6.01 o 
  -5  14  16       17.58       16.38      2.46 o 
  -4  14  16       35.88       38.17      3.50 o 
  -3  14  16       14.72        9.97      2.77 o 
  -2  14  16      128.55      121.43      6.77 o 
  -1  14  16      508.90      489.44     15.15 o 
   0  14  16     2125.51     2037.33     31.34 o 
   1  14  16       11.22       15.32      3.37 o 
   2  14  16     1652.42     1531.36    112.65 o 
   3  14  16      652.54      572.70     22.68 o 
  -5  15  16      185.89      154.62     11.38 o 
  -4  15  16     2854.41     2463.35     41.87 o 
  -3  15  16      333.06      330.67      9.19 o 
  -2  15  16     2919.26     2780.16     27.21 o 
  -1  15  16      923.22      875.70     19.00 o 
   0  15  16      121.46       96.59      6.02 o 
   1  15  16      574.56      473.15     11.55 o 
 -14   1  17      324.55      430.10     18.57 o 
 -13   1  17      130.12      129.58      9.56 o 
 -12   1  17      113.72      100.93      5.78 o 
 -11   1  17      102.70      102.32      5.81 o 
 -10   1  17     4643.46     4542.27     63.82 o 
  -9   1  17        5.75        6.44      2.55 o 
  -8   1  17    10129.26     9854.88    181.04 o 
  -7   1  17      211.83      211.03      6.93 o 
  -6   1  17     1406.67     1673.76     18.25 o 
  -5   1  17       52.24       53.89      3.34 o 
  -4   1  17     5155.54     5651.91     62.47 o 
  -3   1  17      271.04      313.19     13.20 o 
  -2   1  17       93.26      102.12      4.61 o 
  -1   1  17      141.69      165.52      6.41 o 
   0   1  17        5.86       18.78      4.93 o 
   1   1  17       60.21       73.89      4.96 o 
   2   1  17    17418.10    18322.67    369.13 o 
   3   1  17      115.63      123.26      7.47 o 
   4   1  17     7625.23     7880.73     63.36 o 
   5   1  17     1047.63      999.13     28.95 o 
   6   1  17     1403.55     1447.68     28.31 o 
   7   1  17      517.92      534.70     15.27 o 
   8   1  17     2035.36     2271.20     66.55 o 
   9   1  17      193.76      196.42     13.78 o 
  10   1  17        9.10        3.27      5.61 o 
 -14   2  17       15.82       12.47      3.16 o 
 -13   2  17     1734.38     1837.86     38.85 o 
 -12   2  17        4.94        1.25      2.89 o 
 -11   2  17      515.64      525.74     14.77 o 
 -10   2  17      248.95      213.51      8.43 o 
  -9   2  17     6348.44     6188.19    164.47 o 
  -8   2  17        2.18        3.45      2.28 o 
  -7   2  17    15934.91    16079.10    196.38 o 
  -6   2  17      152.18      158.19      4.89 o 
  -5   2  17    15673.30    15802.84    164.00 o 
  -4   2  17       60.83       57.89      4.58 o 
  -3   2  17    17767.35    17899.84    234.96 o 
  -2   2  17      630.78      668.61     14.90 o 
  -1   2  17       38.73       53.14      7.23 o 
   0   2  17      171.76      158.78      6.23 o 
   1   2  17    13994.80    14164.12    184.40 o 
   2   2  17       50.59       49.08      9.14 o 
   3   2  17    16923.70    17136.87    371.50 o 
   4   2  17        7.11       13.63      2.69 o 
   5   2  17    11690.12    11817.62    271.44 o 
   6   2  17      383.24      372.01     12.20 o 
   7   2  17     5161.40     5461.12    244.77 o 
   8   2  17       77.57       83.87      6.49 o 
   9   2  17      637.53      610.91     17.84 o 
  10   2  17        1.45       -0.71      2.06 o 
 -14   3  17      379.90      374.46     11.64 o 
 -13   3  17      546.59      591.84     17.57 o 
 -12   3  17       24.24       27.75      4.32 o 
 -11   3  17      641.79      627.12     22.42 o 
 -10   3  17      297.10      253.49      9.66 o 
  -9   3  17     1711.86     1590.91     25.92 o 
  -8   3  17      305.07      339.91     10.82 o 
  -7   3  17       26.51       26.84      3.23 o 
  -6   3  17    10433.84    10750.24    166.38 o 
  -5   3  17      446.09      486.36      8.59 o 
  -4   3  17     3266.30     3365.75     35.41 o 
  -3   3  17      319.75      350.49      7.39 o 
  -2   3  17     1086.65     1124.18     13.80 o 
  -1   3  17     2785.89     2804.24     29.04 o 
   0   3  17        1.38       13.45      2.87 o 
   1   3  17     3540.23     3392.24     55.05 o 
   2   3  17     7585.48     7508.67    142.40 o 
   3   3  17     1216.17     1266.09     28.28 o 
   4   3  17      132.74      172.19      7.21 o 
   5   3  17       34.37       41.04      4.26 o 
   6   3  17     5440.99     5552.89     79.28 o 
   7   3  17      371.94      357.51     12.24 o 
   8   3  17      398.80      480.80     15.46 o 
   9   3  17      582.14      587.86     14.35 o 
 -13   4  17       70.99       49.84      5.41 o 
 -12   4  17     2684.05     2577.44     41.38 o 
 -11   4  17        2.10        8.96      2.79 o 
 -10   4  17     1292.23     1243.64     36.14 o 
  -9   4  17      489.01      488.39     12.40 o 
  -8   4  17     1108.93     1067.07     19.22 o 
  -7   4  17     1141.91     1124.26     22.66 o 
  -6   4  17       92.66      106.78      5.04 o 
  -5   4  17     2060.94     2147.72     31.37 o 
  -4   4  17     1780.29     1900.19     35.80 o 
  -3   4  17      377.64      405.21     10.48 o 
  -2   4  17     5203.17     5120.14     60.63 o 
  -1   4  17      178.76      187.93      6.87 o 
   0   4  17    11344.10    11561.45    188.45 o 
   1   4  17     2419.57     2460.80     31.26 o 
   2   4  17      331.09      328.93     11.23 o 
   3   4  17     5300.96     5018.54    113.02 o 
   4   4  17       36.98       37.89      3.62 o 
   5   4  17      204.33      192.30      8.01 o 
   6   4  17     2973.14     3168.98     41.00 o 
   7   4  17      304.55      353.55     11.70 o 
   8   4  17     2216.08     2217.41     51.70 o 
   9   4  17       10.16        2.45      2.96 o 
 -13   5  17       19.23       17.34      2.85 o 
 -12   5  17        8.84        9.38      3.77 o 
 -11   5  17        1.84        2.13      2.71 o 
 -10   5  17      883.13      903.11     18.86 o 
  -9   5  17       57.10       56.13      4.14 o 
  -8   5  17      748.57      868.68     16.22 o 
  -7   5  17      102.38       76.84      4.17 o 
  -6   5  17     4874.59     4949.70     32.88 o 
  -5   5  17       79.76       81.85      4.37 o 
  -4   5  17     7631.05     7740.66    119.87 o 
  -3   5  17      186.37      214.41      6.39 o 
  -2   5  17     4361.26     4459.23     57.38 o 
  -1   5  17      579.32      626.26     13.34 o 
   0   5  17     3192.04     3195.69     54.15 o 
   1   5  17      797.01      735.50     14.31 o 
   2   5  17     3192.19     3485.85     40.66 o 
   3   5  17     3504.85     3517.76     77.57 o 
   4   5  17     4195.99     4278.91     47.63 o 
   5   5  17      193.24      234.13     10.42 o 
   6   5  17     3658.05     3780.57     45.40 o 
   7   5  17      259.21      267.81      8.96 o 
   8   5  17      269.15      300.12     15.57 o 
   9   5  17       37.26       42.72      5.24 o 
 -13   6  17       86.43       93.46      5.92 o 
 -12   6  17     2237.93     2348.96     35.48 o 
 -11   6  17       21.28       18.56      3.23 o 
 -10   6  17      749.69      771.01     15.23 o 
  -9   6  17     1279.44     1326.45     17.93 o 
  -8   6  17     1150.57     1180.07     19.16 o 
  -7   6  17     2774.91     2791.93     30.79 o 
  -6   6  17      316.34      371.88      9.48 o 
  -5   6  17     4727.68     4837.69     71.52 o 
  -4   6  17     1849.30     1918.59     20.69 o 
  -3   6  17      918.57      895.59     19.47 o 
  -2   6  17     6405.11     6396.87     60.82 o 
  -1   6  17      112.38      122.24      5.71 o 
   0   6  17     2965.37     2910.00     43.83 o 
   1   6  17      547.82      554.11     14.85 o 
   2   6  17        4.65       15.06      4.44 o 
   3   6  17     5188.84     5351.14     46.55 o 
   4   6  17       46.66       49.87      4.59 o 
   5   6  17     8948.90     9518.34    154.91 o 
   6   6  17      404.37      369.11     11.48 o 
   7   6  17     2202.35     2149.75     30.43 o 
   8   6  17      331.77      333.48     12.80 o 
 -13   7  17     1847.63     1859.56     85.18 o 
 -12   7  17        7.18        7.56      3.04 o 
 -11   7  17     3308.17     3284.46     54.88 o 
 -10   7  17      106.82      104.42      5.51 o 
  -9   7  17     3000.56     3229.14     46.90 o 
  -8   7  17      377.84      357.54      8.57 o 
  -7   7  17     1700.04     1782.50     18.39 o 
  -6   7  17      441.54      491.37     10.73 o 
  -5   7  17     1563.07     1722.35     20.03 o 
  -4   7  17      204.03      199.52      6.42 o 
  -3   7  17    12496.15    12884.81    179.89 o 
  -2   7  17      558.92      582.46     12.22 o 
  -1   7  17     5535.15     5458.77     44.14 o 
   0   7  17       52.54       65.78      6.49 o 
   1   7  17     5365.28     5153.74    106.57 o 
   2   7  17      886.96      869.52     17.85 o 
   3   7  17     2083.98     2076.42     25.66 o 
   4   7  17      664.00      653.63     15.42 o 
   5   7  17       14.53       21.61      3.29 o 
   6   7  17      725.55      702.56     14.01 o 
   7   7  17     2527.00     2707.81     33.69 o 
   8   7  17      277.65      270.95     10.84 o 
 -12   8  17      732.88      711.14     13.13 o 
 -11   8  17        7.35        8.30      3.24 o 
 -10   8  17     1973.78     1956.47     35.94 o 
  -9   8  17      413.04      413.28      9.89 o 
  -8   8  17      135.75      128.41      5.39 o 
  -7   8  17     1118.18     1132.40     20.09 o 
  -6   8  17       83.12       85.30      4.40 o 
  -5   8  17      136.58      163.70      6.20 o 
  -4   8  17      400.70      394.41      9.78 o 
  -3   8  17      716.29      692.68     14.12 o 
  -2   8  17     4174.84     4311.31     43.91 o 
  -1   8  17       10.01       14.40      3.08 o 
   0   8  17     1917.58     1963.57     23.35 o 
   1   8  17      192.28      206.61      7.27 o 
   2   8  17     3554.09     3402.14     36.12 o 
   3   8  17       20.17       28.88      3.38 o 
   4   8  17       20.92       22.87      3.40 o 
   5   8  17     1042.50     1072.12     20.73 o 
   6   8  17      132.79      137.92      6.88 o 
   7   8  17      295.34      290.08     12.32 o 
   8   8  17     3860.48     3545.05     59.18 o 
 -12   9  17       36.25       33.81      5.40 o 
 -11   9  17     2592.88     2706.66     54.14 o 
 -10   9  17      236.16      245.07      9.21 o 
  -9   9  17       95.46      119.73      5.55 o 
  -8   9  17      511.06      547.61     11.52 o 
  -7   9  17       62.41       72.48      4.38 o 
  -6   9  17      276.58      272.01      8.85 o 
  -5   9  17      976.93      946.25     19.33 o 
  -4   9  17      748.02      762.66     20.09 o 
  -3   9  17       20.03       34.10      4.76 o 
  -2   9  17        1.32       14.52      7.76 o 
  -1   9  17     7125.27     6888.74    170.53 o 
   0   9  17       58.03       65.09      4.90 o 
   1   9  17     6120.94     6336.86     68.92 o 
   2   9  17     1027.08      998.60     22.10 o 
   3   9  17       91.41       80.96      5.70 o 
   4   9  17      930.89      928.19     16.14 o 
   5   9  17      323.48      305.62      9.53 o 
   6   9  17      184.09      212.98      9.47 o 
   7   9  17      514.92      540.60     71.14 o 
 -11  10  17        0.70        1.49      2.24 o 
 -10  10  17     2206.74     2219.67     31.91 o 
  -9  10  17       37.04       32.04      3.72 o 
  -8  10  17      100.65      118.77      5.23 o 
  -7  10  17       12.01       13.29      2.42 o 
  -6  10  17       13.79       15.27      2.31 o 
  -5  10  17        1.44        6.37      3.69 o 
  -4  10  17     1499.70     1555.02     21.00 o 
  -3  10  17      153.76      151.11      6.88 o 
  -2  10  17     3264.99     3235.97     97.97 o 
  -1  10  17     1303.75     1237.83     25.57 o 
   0  10  17     2209.23     2297.21     27.74 o 
   1  10  17        2.59        5.98      3.00 o 
   2  10  17     6586.63     6860.92     71.59 o 
   3  10  17       81.57       70.00      4.68 o 
   4  10  17      334.57      335.13     10.65 o 
   5  10  17       44.46       37.50      4.63 o 
   6  10  17      329.83      319.86     14.78 o 
   7  10  17      163.10      166.04     12.44 o 
 -10  11  17       19.84       25.47      2.58 o 
  -9  11  17     1416.96     1514.66     22.27 o 
  -8  11  17       61.60       72.79      4.80 o 
  -7  11  17       21.14       21.52      2.60 o 
  -6  11  17        9.03       15.06      3.58 o 
  -5  11  17     1020.97     1002.82     15.07 o 
  -4  11  17      104.04       93.41      5.45 o 
  -3  11  17     1173.56     1255.12     29.69 o 
  -2  11  17       66.53       78.79      6.02 o 
  -1  11  17     8168.17     8009.46    195.84 o 
   0  11  17       21.47       16.22      3.30 o 
   1  11  17     7860.09     7692.19     83.05 o 
   2  11  17       79.61       81.83      4.93 o 
   3  11  17     1393.36     1425.54     30.59 o 
   4  11  17        0.94        1.56      3.15 o 
   5  11  17      234.36      266.51     16.99 o 
   6  11  17       34.06       39.51      6.92 o 
  -9  12  17      211.72      193.31      7.10 o 
  -8  12  17        7.79        6.33      1.90 o 
  -7  12  17      388.93      405.85     10.81 o 
  -6  12  17      503.04      454.30     14.71 o 
  -5  12  17      191.04      196.05      9.72 o 
  -4  12  17      591.98      510.80     12.46 o 
  -3  12  17        1.18        1.05      2.36 o 
  -2  12  17       46.97       43.43      3.69 o 
  -1  12  17       33.43       42.09      3.62 o 
   0  12  17        6.98       13.98      2.79 o 
   1  12  17        8.97       17.11      3.77 o 
   2  12  17      117.76      105.07      6.62 o 
   3  12  17      114.04      126.40      6.62 o 
   4  12  17       35.82       28.83      4.75 o 
   5  12  17      215.74      188.99     13.41 o 
  -8  13  17      296.63      258.97     10.47 o 
  -7  13  17     1391.25     1465.05     25.92 o 
  -6  13  17      602.99      568.40     14.78 o 
  -5  13  17      175.80      195.95      8.22 o 
  -4  13  17       23.43       30.69      3.46 o 
  -3  13  17     4150.79     4223.83    126.34 o 
  -2  13  17       35.66       32.91      3.83 o 
  -1  13  17     6670.10     6808.09     63.60 o 
   0  13  17       33.25       31.77      4.51 o 
   1  13  17     2458.63     2403.71     46.11 o 
   2  13  17      197.28      199.02      9.25 o 
   3  13  17      540.08      520.86     24.22 o 
  -6  14  17     1570.67     1478.68     25.64 o 
  -5  14  17       43.83       38.21      3.50 o 
  -4  14  17      932.98      851.01     17.51 o 
  -3  14  17       34.61       27.17      3.99 o 
  -2  14  17      515.27      457.24     11.50 o 
  -1  14  17      100.24       99.40      7.63 o 
   0  14  17     2995.82     2814.70     40.35 o 
   1  14  17      455.07      440.84     12.31 o 
   2  14  17     1995.40     1766.20     39.34 o 
  -3  15  17      572.60      479.92     11.72 o 
  -2  15  17      231.61      212.00      8.06 o 
  -1  15  17     1847.04     1590.00     25.46 o 
 -14   0  18     4842.85     6631.68     90.23 o 
 -13   0  18        8.80       -5.63      9.71 o 
 -12   0  18      595.64      655.73     17.56 o 
 -11   0  18       22.57       16.64      4.51 o 
 -10   0  18     1285.56     1295.56     28.56 o 
  -9   0  18        0.55        1.43      3.32 o 
  -8   0  18     1567.78     1759.95     26.60 o 
  -7   0  18      179.02      166.01      8.42 o 
  -6   0  18      542.55      722.63     16.85 o 
  -5   0  18      190.88      190.50     10.68 o 
  -4   0  18    11307.11    11517.76    308.45 o 
  -3   0  18      111.65      130.72      9.24 o 
  -2   0  18    11194.24    11911.17    306.58 o 
  -1   0  18        1.02        8.40      3.81 o 
   0   0  18     7189.46     7684.22    270.13 o 
   1   0  18        1.00        4.11      3.00 o 
   2   0  18    12290.50    12732.44    157.43 o 
   3   0  18       47.51       42.20      7.10 o 
   4   0  18     5330.02     5862.98    146.91 o 
   5   0  18      606.22      684.28     26.46 o 
   6   0  18    21779.15    23593.79    635.92 o 
   7   0  18      562.39      543.54     29.73 o 
   8   0  18    13479.28    12950.96    162.14 o 
   9   0  18      282.72      270.48     19.87 o 
 -14   1  18        8.12        7.73      4.95 o 
 -13   1  18     1097.66     1233.61     34.29 o 
 -12   1  18       72.20       61.43      5.27 o 
 -11   1  18      370.91      337.91      9.82 o 
 -10   1  18      597.29      561.16     13.36 o 
  -9   1  18     1354.79     1335.12     18.20 o 
  -8   1  18      174.26      182.48      6.63 o 
  -7   1  18     8133.79     7909.42     61.44 o 
  -6   1  18      361.52      302.92      7.48 o 
  -5   1  18     2084.82     2094.75     30.51 o 
  -4   1  18      391.92      382.89      9.60 o 
  -3   1  18       44.56       69.06      5.16 o 
  -2   1  18      107.47      108.72      4.80 o 
  -1   1  18      116.30      127.01      6.77 o 
   0   1  18       14.62       23.08      7.87 o 
   1   1  18     1862.46     1878.05     26.78 o 
   2   1  18      130.51      138.23      8.31 o 
   3   1  18      146.31      143.31      8.37 o 
   4   1  18       15.92       27.30      3.91 o 
   5   1  18     4533.23     4835.51    102.39 o 
   6   1  18      980.08     1055.69     31.26 o 
   7   1  18     3241.68     3462.45     42.46 o 
   8   1  18      735.54      740.67     25.80 o 
   9   1  18     1039.10     1065.44     68.51 o 
 -13   2  18       69.95       78.23      5.84 o 
 -12   2  18        0.08        0.40      4.48 o 
 -11   2  18      208.38      202.60      8.15 o 
 -10   2  18     3054.64     3032.04     47.97 o 
  -9   2  18      856.23      867.17     14.57 o 
  -8   2  18      282.18      372.34     12.07 o 
  -7   2  18     1640.71     1687.68     22.54 o 
  -6   2  18     5448.96     5557.35     68.08 o 
  -5   2  18      199.59      212.95      6.19 o 
  -4   2  18      143.88      148.65      7.43 o 
  -3   2  18        5.07       10.37      4.80 o 
  -2   2  18      623.85      650.67     15.04 o 
  -1   2  18     1126.46     1143.50     16.83 o 
   0   2  18       11.69       33.31      8.29 o 
   1   2  18     2113.46     2306.03     31.76 o 
   2   2  18     2561.61     2622.03     31.53 o 
   3   2  18     1042.15     1108.56     19.99 o 
   4   2  18     3426.90     3525.07     75.45 o 
   5   2  18      329.29      348.99     11.32 o 
   6   2  18      439.95      420.43     13.35 o 
   7   2  18       68.57       79.64      6.54 o 
   8   2  18       24.19       25.31      5.92 o 
   9   2  18      130.09      117.51      6.73 o 
 -13   3  18     3085.41     3302.32     38.54 o 
 -12   3  18       73.32       76.28      4.99 o 
 -11   3  18     1214.91     1191.24     21.37 o 
 -10   3  18      776.52      733.34     15.74 o 
  -9   3  18      431.07      449.28     10.98 o 
  -8   3  18       69.69       56.34      4.03 o 
  -7   3  18     6366.13     6184.77     78.79 o 
  -6   3  18      102.14      118.94      4.84 o 
  -5   3  18     7685.14     7787.38     90.48 o 
  -4   3  18     1739.11     1729.02     20.66 o 
  -3   3  18     1930.04     1939.28     33.30 o 
  -2   3  18      834.30      833.64     15.71 o 
  -1   3  18     2646.57     2694.09     38.02 o 
   0   3  18     1364.25     1388.24     25.33 o 
   1   3  18      593.09      644.10     17.07 o 
   2   3  18       51.53       57.48      5.60 o 
   3   3  18     1293.60     1332.65     21.73 o 
   4   3  18      202.47      191.86      7.94 o 
   5   3  18     4916.85     5256.52    132.68 o 
   6   3  18       48.22       55.10      5.37 o 
   7   3  18     5076.23     5275.18     53.51 o 
   8   3  18     1339.13     1362.05     35.76 o 
   9   3  18      953.49      836.64     20.18 o 
 -13   4  18      105.13      112.27      6.92 o 
 -12   4  18     3257.45     3482.80     35.63 o 
 -11   4  18      420.75      392.10     11.27 o 
 -10   4  18        1.54        7.02      3.71 o 
  -9   4  18       89.53       91.89      5.49 o 
  -8   4  18      115.22      116.75      5.21 o 
  -7   4  18      671.52      699.61     12.41 o 
  -6   4  18     5311.49     5443.08     45.80 o 
  -5   4  18     1069.93     1079.81     20.31 o 
  -4   4  18     5221.87     5507.62     72.18 o 
  -3   4  18      196.52      195.79      6.05 o 
  -2   4  18     4430.01     4426.69     47.69 o 
  -1   4  18     1951.83     1993.65     21.70 o 
   0   4  18     8571.77     8560.63    179.66 o 
   1   4  18     1966.21     1978.91     25.32 o 
   2   4  18       41.12       55.53      4.83 o 
   3   4  18     1255.54     1246.57     21.20 o 
   4   4  18      152.90      209.10      8.14 o 
   5   4  18      300.43      299.40     10.06 o 
   6   4  18     7286.34     8203.58    219.81 o 
   7   4  18        2.86        8.22      3.59 o 
   8   4  18     5463.20     5857.95     71.26 o 
   9   4  18       51.57       51.82      7.62 o 
 -13   5  18       18.63       17.98      3.95 o 
 -12   5  18      506.67      536.78     13.46 o 
 -11   5  18      171.65      151.99      6.27 o 
 -10   5  18     2458.12     2519.73     50.90 o 
  -9   5  18      679.53      632.96     12.67 o 
  -8   5  18     3621.89     3755.51     69.74 o 
  -7   5  18       94.49       96.77      4.77 o 
  -6   5  18     1848.92     1755.12     28.43 o 
  -5   5  18      561.94      554.29     10.14 o 
  -4   5  18      518.24      534.11     10.34 o 
  -3   5  18      116.35      146.89      5.44 o 
  -2   5  18      787.46      800.79     14.21 o 
  -1   5  18     1699.37     1665.42     28.11 o 
   0   5  18     2162.95     2225.72     43.69 o 
   1   5  18      339.20      345.80      9.93 o 
   2   5  18     3862.17     4098.97     57.96 o 
   3   5  18      416.89      454.67     13.90 o 
   4   5  18     2554.56     2568.97     44.51 o 
   5   5  18        8.40       15.14      4.63 o 
   6   5  18      155.61      167.69      9.39 o 
   7   5  18      216.78      248.49     30.94 o 
   8   5  18      296.12      282.41     14.97 o 
 -13   6  18       93.45       91.23      6.54 o 
 -12   6  18     1314.22     1409.15     23.73 o 
 -11   6  18      791.34      835.50     15.81 o 
 -10   6  18       34.62       38.03      3.31 o 
  -9   6  18     4397.04     4513.31     56.75 o 
  -8   6  18      726.51      729.37     12.54 o 
  -7   6  18     5340.63     5353.88     64.66 o 
  -6   6  18     1165.80     1219.19     16.75 o 
  -5   6  18      962.93      972.27     14.90 o 
  -4   6  18      808.37      884.03     13.36 o 
  -3   6  18     3618.45     3614.06     54.34 o 
  -2   6  18     1822.59     1853.09     33.25 o 
  -1   6  18     6508.19     6337.97    128.32 o 
   0   6  18      225.30      253.56      9.36 o 
   1   6  18      477.71      493.14     13.65 o 
   2   6  18     3747.85     3578.85     60.42 o 
   3   6  18     3140.87     3274.91     47.40 o 
   4   6  18     1197.04     1248.08     22.38 o 
   5   6  18     3207.98     3463.27     43.07 o 
   6   6  18      641.94      733.94     14.55 o 
   7   6  18       24.20       39.70      5.71 o 
   8   6  18       33.47       28.37      4.82 o 
 -12   7  18       82.52       78.31      5.38 o 
 -11   7  18      157.63      144.70      6.92 o 
 -10   7  18      134.44      104.81      5.01 o 
  -9   7  18       73.76       75.50      4.36 o 
  -8   7  18       89.04       74.93      4.13 o 
  -7   7  18      109.60      114.41      5.10 o 
  -6   7  18     1647.84     1805.23     24.80 o 
  -5   7  18      968.01      990.05     15.42 o 
  -4   7  18      596.56      600.47     10.92 o 
  -3   7  18     5793.57     5961.12     55.08 o 
  -2   7  18      269.38      241.85      9.22 o 
  -1   7  18      710.00      704.94     13.21 o 
   0   7  18      222.66      230.88      8.18 o 
   1   7  18       14.39       21.88      3.35 o 
   2   7  18     2587.45     2607.22     30.90 o 
   3   7  18      548.42      564.64     19.21 o 
   4   7  18      326.55      343.45     11.44 o 
   5   7  18      568.08      602.38     14.42 o 
   6   7  18     2938.85     2852.76     82.03 o 
   7   7  18     1267.58     1239.26     27.42 o 
 -12   8  18       21.02       20.90      3.36 o 
 -11   8  18     2078.35     2301.80     36.16 o 
 -10   8  18      355.99      403.08     14.07 o 
  -9   8  18     3876.27     4104.97    111.31 o 
  -8   8  18       32.55       37.07      3.45 o 
  -7   8  18     2972.15     3106.85     43.25 o 
  -6   8  18      129.43      147.42      5.58 o 
  -5   8  18       32.87       57.11      3.78 o 
  -4   8  18      361.83      357.50      9.26 o 
  -3   8  18     5015.34     5184.58     61.28 o 
  -2   8  18      187.44      192.75      8.10 o 
  -1   8  18     2629.02     2718.20     69.15 o 
   0   8  18       38.98       49.74      4.01 o 
   1   8  18     3058.75     3063.51     49.04 o 
   2   8  18     1259.87     1199.16     18.87 o 
   3   8  18     1633.95     1494.67     27.89 o 
   4   8  18      293.49      283.20      9.90 o 
   5   8  18      440.31      493.95     12.18 o 
   6   8  18       64.63       66.02      5.52 o 
   7   8  18       66.77       57.09      4.93 o 
 -11   9  18       28.89       29.76      4.28 o 
 -10   9  18     4744.01     4811.20     53.87 o 
  -9   9  18        3.97        7.33      2.45 o 
  -8   9  18     9004.81     9156.18     91.01 o 
  -7   9  18        0.43        2.52      2.17 o 
  -6   9  18     1779.08     1707.81     21.13 o 
  -5   9  18       62.47       68.61      4.22 o 
  -4   9  18     1024.39     1008.28     18.08 o 
  -3   9  18       10.24       12.39      2.77 o 
  -2   9  18     2108.22     2095.15     34.49 o 
  -1   9  18      303.15      286.69     10.16 o 
   0   9  18     7531.03     7284.66    113.02 o 
   1   9  18      286.43      272.93     10.88 o 
   2   9  18    14346.44    14239.05    201.07 o 
   3   9  18      278.75      273.65      9.35 o 
   4   9  18     5987.23     5858.52     91.79 o 
   5   9  18      119.51      113.89      8.43 o 
   6   9  18      134.90      124.09      9.25 o 
   7   9  18        1.60        1.08      2.81 o 
 -10  10  18        1.14        7.17      3.79 o 
  -9  10  18       22.27       13.87      3.00 o 
  -8  10  18       59.18       72.99      4.26 o 
  -7  10  18      770.46      753.42     15.30 o 
  -6  10  18        2.14        6.61      2.20 o 
  -5  10  18     1095.76     1067.27     18.98 o 
  -4  10  18        1.25       12.35      2.95 o 
  -3  10  18      276.10      294.21      9.90 o 
  -2  10  18        0.26        2.45      2.73 o 
  -1  10  18      839.14      845.39     17.87 o 
   0  10  18      115.78      103.48      6.53 o 
   1  10  18     6050.95     6084.60     67.86 o 
   2  10  18        0.59        7.10      3.15 o 
   3  10  18     1646.42     1560.27     42.79 o 
   4  10  18       10.75       17.17      4.22 o 
   5  10  18      407.87      371.75     10.74 o 
   6  10  18        0.05        3.35      3.84 o 
 -10  11  18      580.88      556.43     18.35 o 
  -9  11  18      156.29      156.82      7.02 o 
  -8  11  18     3459.83     3474.09     51.01 o 
  -7  11  18       42.48       38.32      3.51 o 
  -6  11  18     2201.38     2240.77     27.08 o 
  -5  11  18       52.99       57.64      4.28 o 
  -4  11  18     1092.44     1123.51     26.83 o 
  -3  11  18        0.42        0.91      2.51 o 
  -2  11  18     3333.40     3077.42     61.35 o 
  -1  11  18        8.15       13.28      2.61 o 
   0  11  18     2028.36     1890.37     44.62 o 
   1  11  18      110.20      116.87      7.43 o 
   2  11  18     1972.45     1982.60     49.42 o 
   3  11  18      119.14      118.44      8.12 o 
   4  11  18     1391.10     1271.36     38.28 o 
   5  11  18        1.19        7.81      4.54 o 
  -8  12  18        0.67        2.76      1.92 o 
  -7  12  18     1969.70     1763.78     25.41 o 
  -6  12  18       14.39       12.79      2.69 o 
  -5  12  18      113.47      193.16      8.63 o 
  -4  12  18      185.45      158.41      6.72 o 
  -3  12  18      554.67      589.17     17.52 o 
  -2  12  18        2.62        2.94      1.86 o 
  -1  12  18     2868.24     2554.30     80.67 o 
   0  12  18      253.95      242.05     11.18 o 
   1  12  18     8599.32     8450.92     74.95 o 
   2  12  18      306.41      315.85     13.36 o 
   3  12  18     2254.77     2260.23     51.81 o 
   4  12  18      232.96      222.34     10.27 o 
  -7  13  18        0.90        3.91      1.61 o 
  -6  13  18     2269.19     2081.57     78.81 o 
  -5  13  18      145.24      129.88      5.73 o 
  -4  13  18      858.67      776.76     23.44 o 
  -3  13  18      834.60      895.24     19.22 o 
  -2  13  18      183.63      190.47      7.94 o 
  -1  13  18      629.31      586.20     26.06 o 
   0  13  18     4202.00     4222.07     42.28 o 
   1  13  18       93.60       88.10      6.14 o 
   2  13  18     1654.78     1391.80     28.14 o 
   3  13  18       54.93       48.41      6.88 o 
  -5  14  18       73.22       60.42      7.42 o 
  -4  14  18     1197.54     1127.16     17.69 o 
  -3  14  18      145.57      144.24      5.92 o 
  -2  14  18      671.71      666.05     18.76 o 
  -1  14  18      343.18      312.36     10.53 o 
   0  14  18       98.23       84.35      5.24 o 
   1  14  18      195.59      178.49     12.06 o 
 -13   1  19       12.86       15.23      4.27 o 
 -12   1  19     3309.50     3826.82     62.57 o 
 -11   1  19       27.03       30.16      3.59 o 
 -10   1  19     3332.89     3244.64     52.10 o 
  -9   1  19       66.10       70.44      4.31 o 
  -8   1  19     2366.39     2310.58     23.34 o 
  -7   1  19      422.93      429.69      8.57 o 
  -6   1  19       22.85       38.24      3.22 o 
  -5   1  19       94.84      108.72      5.04 o 
  -4   1  19      100.73      122.71      5.42 o 
  -3   1  19       50.10       54.76      5.74 o 
  -2   1  19    18179.08    18955.41    461.57 o 
  -1   1  19      263.07      290.65      9.78 o 
   0   1  19    13640.39    14447.34    283.98 o 
   1   1  19      969.62     1022.66     18.14 o 
   2   1  19     2635.32     2613.27     45.34 o 
   3   1  19      498.99      500.15     14.88 o 
   4   1  19      228.36      251.52     11.38 o 
   5   1  19      120.01      145.95      8.14 o 
   6   1  19     1078.38     1092.34     27.15 o 
   7   1  19      182.76      206.52     11.41 o 
   8   1  19     1264.59     1222.19     30.41 o 
 -13   2  19     1348.94     1547.63     31.98 o 
 -12   2  19       70.95       80.67      7.37 o 
 -11   2  19     1676.25     1606.16     42.77 o 
 -10   2  19      113.05      101.50      5.74 o 
  -9   2  19     3581.53     3644.81     56.47 o 
  -8   2  19       12.81       15.45      2.60 o 
  -7   2  19     2756.79     2883.50     51.84 o 
  -6   2  19      279.71      259.35      7.27 o 
  -5   2  19      431.14      450.61      9.63 o 
  -4   2  19      278.30      269.95      8.70 o 
  -3   2  19     4705.20     5189.62     88.24 o 
  -2   2  19      157.16      159.82      6.77 o 
  -1   2  19    10742.60    11552.48     69.67 o 
   0   2  19      131.86      139.89      6.39 o 
   1   2  19    13404.91    13256.02    173.34 o 
   2   2  19      204.27      199.84      8.86 o 
   3   2  19     7441.62     7385.75    158.08 o 
   4   2  19      940.66      964.11     26.63 o 
   5   2  19       46.72       61.07      5.09 o 
   6   2  19      186.16      173.33      8.13 o 
   7   2  19     3549.74     3768.20     59.98 o 
   8   2  19      503.90      470.03     14.55 o 
 -13   3  19      207.08      234.32     16.58 o 
 -12   3  19      538.78      581.79     17.82 o 
 -11   3  19      188.50      187.58      6.49 o 
 -10   3  19     2467.65     2517.50     36.27 o 
  -9   3  19     1161.57     1153.51     20.28 o 
  -8   3  19       24.93       39.02      3.11 o 
  -7   3  19     1827.91     1850.89     24.90 o 
  -6   3  19      199.95      231.72      6.49 o 
  -5   3  19      609.12      638.13     11.36 o 
  -4   3  19    11701.00    11907.44    181.96 o 
  -3   3  19      180.32      180.06      5.75 o 
  -2   3  19     1133.42     1092.33     22.56 o 
  -1   3  19       61.02       59.93      4.12 o 
   0   3  19     2382.82     2541.66     44.16 o 
   1   3  19      515.54      559.29     16.46 o 
   2   3  19      313.61      339.74     10.73 o 
   3   3  19      638.67      682.81     15.46 o 
   4   3  19      381.56      359.92     11.84 o 
   5   3  19      631.01      689.54     14.64 o 
   6   3  19      735.02      673.93     19.39 o 
   7   3  19      196.75      239.37     16.16 o 
   8   3  19     2112.44     2266.90    151.30 o 
 -13   4  19      531.57      495.03     14.64 o 
 -12   4  19      265.26      283.91     14.41 o 
 -11   4  19     1803.79     1837.46     29.67 o 
 -10   4  19      507.59      506.25     11.15 o 
  -9   4  19       70.22       59.82      3.99 o 
  -8   4  19      884.98      932.77     13.78 o 
  -7   4  19      156.29      139.26      5.63 o 
  -6   4  19     3676.44     3661.06     54.47 o 
  -5   4  19       22.98       32.26      3.39 o 
  -4   4  19     2589.93     2543.71     50.98 o 
  -3   4  19      121.89      128.05      6.05 o 
  -2   4  19        8.47       12.45      2.54 o 
  -1   4  19     4052.83     4066.30     46.53 o 
   0   4  19       87.42       92.64      5.35 o 
   1   4  19     2561.49     2450.27     71.14 o 
   2   4  19     2138.62     2203.98     49.11 o 
   3   4  19      267.51      371.90     12.50 o 
   4   4  19     1538.68     1703.91     33.93 o 
   5   4  19      246.45      240.11     11.96 o 
   6   4  19     1561.56     1561.20     32.72 o 
   7   4  19      332.63      300.53     17.28 o 
   8   4  19      423.36      435.98     16.60 o 
 -12   5  19     1648.56     1705.43     25.62 o 
 -11   5  19       65.42       53.40      4.93 o 
 -10   5  19     2176.34     2297.07     44.31 o 
  -9   5  19      551.90      555.31     11.20 o 
  -8   5  19      837.67      899.05     13.94 o 
  -7   5  19      550.84      635.94     11.33 o 
  -6   5  19       36.75       76.07     10.00 o 
  -5   5  19       55.65       60.42      3.77 o 
  -4   5  19    11124.08    11186.36    149.38 o 
  -3   5  19       70.08       77.76      4.73 o 
  -2   5  19     3233.98     3428.97     59.55 o 
  -1   5  19     1931.73     1962.63     24.88 o 
   0   5  19     4798.54     4757.16     63.66 o 
   1   5  19       30.04       42.80      4.60 o 
   2   5  19     2290.42     2293.43     30.12 o 
   3   5  19      218.74      226.22      9.71 o 
   4   5  19      197.59      209.30     10.62 o 
   5   5  19      490.13      485.76     16.41 o 
   6   5  19     3370.38     3396.95     47.65 o 
   7   5  19        6.38        8.21      4.79 o 
   8   5  19     5524.76     5015.05    380.79 o 
 -12   6  19      297.34      297.40     12.65 o 
 -11   6  19      878.01      899.21     16.63 o 
 -10   6  19      723.76      754.82     13.49 o 
  -9   6  19     2150.08     2151.47     26.28 o 
  -8   6  19     2244.51     2224.58     32.87 o 
  -7   6  19      285.56      285.17      8.22 o 
  -6   6  19     4645.51     4583.47     69.37 o 
  -5   6  19      803.41      808.16     13.74 o 
  -4   6  19     1579.83     1577.15     17.60 o 
  -3   6  19      905.38      909.18     15.62 o 
  -2   6  19        2.36       12.19      2.46 o 
  -1   6  19     3839.87     3889.67     63.56 o 
   0   6  19      163.60      162.33      6.49 o 
   1   6  19     2570.65     2547.61     34.31 o 
   2   6  19     1767.75     1680.42     44.16 o 
   3   6  19      613.29      659.91     15.87 o 
   4   6  19     1157.07     1164.48     23.08 o 
   5   6  19       78.56       82.96      7.01 o 
   6   6  19     3755.48     3832.30     56.99 o 
   7   6  19      203.79      222.11     12.98 o 
 -12   7  19      190.32      188.87     12.66 o 
 -11   7  19       13.62       19.25      3.05 o 
 -10   7  19        1.11        4.10      2.22 o 
  -9   7  19     3560.25     3750.73     64.99 o 
  -8   7  19        5.25        1.20      1.98 o 
  -7   7  19     7188.68     7541.26     98.31 o 
  -6   7  19       25.79       24.81      2.66 o 
  -5   7  19     3937.91     3987.98     49.67 o 
  -4   7  19      402.14      410.16      9.38 o 
  -3   7  19      764.94      730.43     16.00 o 
  -2   7  19      149.29      154.31      6.81 o 
  -1   7  19       94.84      106.56      5.33 o 
   0   7  19      194.14      188.64      7.33 o 
   1   7  19     2728.38     2712.29     56.64 o 
   2   7  19       94.63      108.87      6.67 o 
   3   7  19     1890.34     1920.12     40.32 o 
   4   7  19      228.90      243.83     10.33 o 
   5   7  19     2773.07     2799.74     52.80 o 
   6   7  19       33.60       36.93      4.43 o 
   7   7  19     2734.46     2714.08    189.63 o 
 -11   8  19      791.71      829.48     22.56 o 
 -10   8  19       71.79       72.80      9.35 o 
  -9   8  19      117.10      131.90      7.90 o 
  -8   8  19     1070.87     1020.05     24.94 o 
  -7   8  19      212.04      210.72      6.89 o 
  -6   8  19     5426.98     5536.32    108.93 o 
  -5   8  19      924.89      917.80     18.41 o 
  -4   8  19     2753.63     2879.70     36.01 o 
  -3   8  19     1183.18     1116.00     22.33 o 
  -2   8  19       58.17       65.47      4.91 o 
  -1   8  19      338.41      333.53     10.19 o 
   0   8  19     3870.61     3690.02     44.25 o 
   1   8  19       36.22       35.26      4.29 o 
   2   8  19      172.86      171.12      7.39 o 
   3   8  19        1.84        1.86      2.82 o 
   4   8  19     1419.57     1408.36     35.17 o 
   5   8  19      713.04      718.85     17.47 o 
   6   8  19      306.40      301.03     11.37 o 
 -11   9  19        0.19       12.30      3.76 o 
 -10   9  19      171.91      155.64      9.20 o 
  -9   9  19       15.74       17.43      4.68 o 
  -8   9  19      504.34      511.12     14.61 o 
  -7   9  19      115.62      150.83      5.94 o 
  -6   9  19       79.26       76.00      4.60 o 
  -5   9  19     1147.40     1077.73     19.77 o 
  -4   9  19        0.87       20.07      3.89 o 
  -3   9  19      433.89      450.90     12.43 o 
  -2   9  19      424.89      434.23     12.17 o 
  -1   9  19      130.87      116.22      6.42 o 
   0   9  19      155.79      161.78      8.15 o 
   1   9  19      500.10      515.07     23.60 o 
   2   9  19      774.87      869.36     20.61 o 
   3   9  19       91.15       86.73      5.90 o 
   4   9  19       84.10       87.63      6.44 o 
   5   9  19      965.43     1036.26     27.81 o 
   6   9  19        1.72        6.07      4.74 o 
 -10  10  19      746.60      660.09     15.45 o 
  -9  10  19      115.15      115.47     13.50 o 
  -8  10  19    10737.40    10734.53    116.68 o 
  -7  10  19       21.46       22.63      3.10 o 
  -6  10  19     4699.29     4743.76     93.05 o 
  -5  10  19      676.20      648.85     14.83 o 
  -4  10  19      241.16      248.99      9.11 o 
  -3  10  19        0.60        1.00      2.30 o 
  -2  10  19      118.20      141.49      7.58 o 
  -1  10  19      144.08      139.18      6.68 o 
   0  10  19     1710.31     1698.53     32.34 o 
   1  10  19       17.14       15.17      4.22 o 
   2  10  19     1204.23     1061.81     43.12 o 
   3  10  19        0.96       -1.74      3.36 o 
   4  10  19     4748.72     4577.95     57.05 o 
   5  10  19      792.92      778.00     28.55 o 
  -9  11  19      649.76      586.93     19.92 o 
  -8  11  19      168.65      165.60      6.42 o 
  -7  11  19     2143.45     1985.57     47.05 o 
  -6  11  19       18.68       22.94      3.58 o 
  -5  11  19     2643.52     2694.26     40.78 o 
  -4  11  19       94.83       85.27      5.16 o 
  -3  11  19       34.45       30.93      3.13 o 
  -2  11  19       29.67       31.84      3.09 o 
  -1  11  19       57.12       62.61      4.73 o 
   0  11  19       31.74       44.94      4.88 o 
   1  11  19       67.36       65.93      4.77 o 
   2  11  19      122.17      105.43     11.13 o 
   3  11  19     1099.03     1161.95     27.74 o 
   4  11  19      419.13      398.56     11.51 o 
  -7  12  19       49.17       50.97      5.78 o 
  -6  12  19       88.57       58.79      4.28 o 
  -5  12  19      122.56      127.02      6.67 o 
  -4  12  19      103.98      114.47      5.81 o 
  -3  12  19      304.17      314.95     10.42 o 
  -2  12  19       84.36       93.21      4.96 o 
  -1  12  19      236.27      245.54     10.21 o 
   0  12  19     1046.02     1021.24     33.04 o 
   1  12  19      210.23      210.35     15.62 o 
   2  12  19      222.69      214.25     13.34 o 
   3  12  19      244.18      231.74     10.50 o 
  -6  13  19      236.29      214.26      6.52 o 
  -5  13  19      476.60      475.24     10.40 o 
  -4  13  19       87.28       99.76      5.24 o 
  -3  13  19       74.98       66.59      4.44 o 
  -2  13  19       37.88       35.81      3.90 o 
  -1  13  19      626.05      652.82     13.55 o 
   0  13  19      239.60      214.57      7.47 o 
   1  13  19       16.84       15.08      3.29 o 
 -13   0  20       19.43       17.30      5.11 o 
 -12   0  20     2491.96     2836.08     69.45 o 
 -11   0  20       86.40       87.92      8.30 o 
 -10   0  20    13348.52    12831.40    216.76 o 
  -9   0  20      110.37      118.82      6.79 o 
  -8   0  20    17484.68    16924.47    164.87 o 
  -7   0  20        3.52        4.03      3.14 o 
  -6   0  20      634.06      596.28     18.26 o 
  -5   0  20       34.04       37.25      4.56 o 
  -4   0  20    15705.65    14774.44    176.14 o 
  -3   0  20        8.97       13.04      3.25 o 
  -2   0  20       46.13       79.06      8.16 o 
  -1   0  20      531.34      562.63     15.99 o 
   0   0  20      735.09      991.31     21.39 o 
   1   0  20     1151.13     1155.34     27.48 o 
   2   0  20    10085.46    11027.59    133.04 o 
   3   0  20      668.06      737.08     31.30 o 
   4   0  20    12250.97    14250.00    440.35 o 
   5   0  20        0.96       -0.48      4.39 o 
   6   0  20       44.46       59.55      6.88 o 
   7   0  20       39.95       41.30      5.65 o 
   8   0  20     1403.71     1436.54     38.70 o 
 -13   1  20       11.88        9.40      3.16 o 
 -12   1  20        0.93        2.52      6.57 o 
 -11   1  20     5887.47     6005.30    236.71 o 
 -10   1  20        0.57        7.43      2.75 o 
  -9   1  20     7902.79     7876.11    173.92 o 
  -8   1  20      179.94      150.60      5.74 o 
  -7   1  20     2404.64     2315.55     33.02 o 
  -6   1  20       52.68       62.59      4.03 o 
  -5   1  20      548.29      590.91     15.28 o 
  -4   1  20     1164.80     1163.18     21.99 o 
  -3   1  20      471.95      525.52     10.27 o 
  -2   1  20      123.25      125.53      6.50 o 
  -1   1  20     4326.92     4645.14    106.28 o 
   0   1  20      145.30      161.24      6.90 o 
   1   1  20     7940.42     7881.52     68.12 o 
   2   1  20       96.16      106.12      6.64 o 
   3   1  20     3572.41     3707.25     61.13 o 
   4   1  20       67.35       89.01      6.56 o 
   5   1  20      221.85      252.04     14.39 o 
   6   1  20        7.38       10.92      2.75 o 
   7   1  20      134.81      173.76      9.66 o 
   8   1  20      134.81      135.84      8.54 o 
 -13   2  20       94.83       94.04      9.95 o 
 -12   2  20     1269.49     1529.45     34.06 o 
 -11   2  20      199.04      210.35     10.68 o 
 -10   2  20      654.83      669.21     14.09 o 
  -9   2  20        2.45        6.96      2.53 o 
  -8   2  20     1008.97     1040.35     16.13 o 
  -7   2  20      200.85      200.55      6.35 o 
  -6   2  20      550.44      577.63     10.53 o 
  -5   2  20      726.98      736.07     13.39 o 
  -4   2  20       79.26       83.88      4.37 o 
  -3   2  20      106.94      134.44      5.59 o 
  -2   2  20      102.42      115.35      5.60 o 
  -1   2  20      375.92      432.43     10.71 o 
   0   2  20     5417.26     5649.64    112.41 o 
   1   2  20       35.97       53.71      5.56 o 
   2   2  20      748.59      784.83     15.75 o 
   3   2  20       16.03       31.53      3.90 o 
   4   2  20      523.01      556.30     14.23 o 
   5   2  20      314.14      323.14     10.82 o 
   6   2  20     3108.36     3071.45     57.70 o 
   7   2  20      354.72      378.02     17.43 o 
   8   2  20      462.98      466.70     22.24 o 
 -12   3  20       60.58       61.52      6.89 o 
 -11   3  20     3032.46     3267.57     62.36 o 
 -10   3  20       35.95       32.77      3.55 o 
  -9   3  20     9283.32     9158.03    168.26 o 
  -8   3  20       92.25       87.25      4.13 o 
  -7   3  20     4973.90     4967.01     80.59 o 
  -6   3  20      545.31      545.75     11.47 o 
  -5   3  20      418.86      420.40      8.95 o 
  -4   3  20     2819.91     2767.16     44.68 o 
  -3   3  20     4046.83     4130.66     65.49 o 
  -2   3  20        3.39       12.65      3.50 o 
  -1   3  20     8050.97     8168.08    153.01 o 
   0   3  20        6.37        9.94      3.41 o 
   1   3  20     8327.34     8447.99     83.92 o 
   2   3  20       95.81      109.63      6.71 o 
   3   3  20     8285.01     8556.31    234.77 o 
   4   3  20     1596.79     1560.53     41.97 o 
   5   3  20      384.82      396.11     16.14 o 
   6   3  20      697.83      675.61     25.32 o 
   7   3  20     1434.17     1493.64    129.11 o 
   8   3  20      134.98      130.96     11.56 o 
 -12   4  20       12.12       14.12      2.92 o 
 -11   4  20      379.58      415.74     11.40 o 
 -10   4  20     2877.95     2702.27     25.16 o 
  -9   4  20        1.63        2.79      2.16 o 
  -8   4  20     2395.72     2399.61     28.85 o 
  -7   4  20      199.28      203.14      6.44 o 
  -6   4  20     2889.25     2982.76     43.41 o 
  -5   4  20     1906.82     2029.03     26.45 o 
  -4   4  20      635.72      627.08     11.67 o 
  -3   4  20      350.00      361.98      9.79 o 
  -2   4  20     3792.54     3804.81     33.51 o 
  -1   4  20      597.72      605.82     14.29 o 
   0   4  20     1617.47     1583.37     30.35 o 
   1   4  20      282.05      277.61     10.38 o 
   2   4  20     3235.54     3616.57     40.95 o 
   3   4  20       54.37       52.39      5.34 o 
   4   4  20      421.97      494.13     14.42 o 
   5   4  20        5.95        2.28      3.54 o 
   6   4  20     2469.69     2563.61     50.42 o 
   7   4  20      833.28      806.79     24.08 o 
 -12   5  20     1726.97     1708.88     44.23 o 
 -11   5  20       20.52       19.77      2.96 o 
 -10   5  20      544.23      527.97     10.77 o 
  -9   5  20      219.12      213.92      6.95 o 
  -8   5  20     2083.27     2028.24     26.70 o 
  -7   5  20     1837.37     1857.38     21.03 o 
  -6   5  20     3054.37     2999.21     32.65 o 
  -5   5  20     1149.65     1112.77     18.45 o 
  -4   5  20     8494.05     8669.94    117.50 o 
  -3   5  20     1097.86     1110.81     17.98 o 
  -2   5  20     1801.90     1857.88     21.75 o 
  -1   5  20     3015.20     3144.76     45.29 o 
   0   5  20      668.64      674.00     13.79 o 
   1   5  20      491.49      470.24     14.79 o 
   2   5  20      330.23      316.33     10.88 o 
   3   5  20      107.31      129.06      7.03 o 
   4   5  20     1067.93      969.01     22.58 o 
   5   5  20     1844.31     1792.94     44.84 o 
   6   5  20     2127.27     2151.28     41.44 o 
   7   5  20     1139.00     1038.56     94.61 o 
 -11   6  20      852.30      741.53     25.77 o 
 -10   6  20     1251.68     1250.56     34.41 o 
  -9   6  20      198.24      191.14      5.95 o 
  -8   6  20      648.23      635.40     11.59 o 
  -7   6  20     1466.99     1396.24     19.18 o 
  -6   6  20     1556.28     1582.73     23.81 o 
  -5   6  20     3485.08     3517.15     40.69 o 
  -4   6  20        5.17        6.66      2.57 o 
  -3   6  20     1281.39     1311.72     18.00 o 
  -2   6  20     3719.18     3583.19     56.36 o 
  -1   6  20     2441.76     2391.93     29.37 o 
   0   6  20     3403.63     3440.81     47.29 o 
   1   6  20      830.65      814.86     16.33 o 
   2   6  20      604.60      622.35     17.75 o 
   3   6  20      514.64      519.21     15.05 o 
   4   6  20       43.39       42.49      5.20 o 
   5   6  20     4038.78     4232.54     43.29 o 
   6   6  20       64.97       76.30      9.02 o 
   7   6  20     1792.16     1656.05     41.84 o 
 -11   7  20       71.11       62.45      5.52 o 
 -10   7  20       15.31       27.21      3.54 o 
  -9   7  20      906.66      878.45     20.96 o 
  -8   7  20      145.63      128.52      4.75 o 
  -7   7  20     3355.32     3393.43     39.80 o 
  -6   7  20      319.61      308.38      8.03 o 
  -5   7  20      817.42      796.60     12.57 o 
  -4   7  20      100.76      104.51      5.17 o 
  -3   7  20      552.14      558.21     13.14 o 
  -2   7  20       25.40       32.81      3.53 o 
  -1   7  20     2468.82     2466.41     29.93 o 
   0   7  20     1257.78     1200.78     18.81 o 
   1   7  20     1608.39     1566.62     24.25 o 
   2   7  20     1216.96     1165.67     22.84 o 
   3   7  20      218.60      239.89      9.16 o 
   4   7  20      455.85      460.16     14.47 o 
   5   7  20     1233.34     1214.66     24.76 o 
   6   7  20      166.41      156.80     11.84 o 
 -11   8  20     1161.91     1093.48     27.87 o 
 -10   8  20        2.61        7.51      3.03 o 
  -9   8  20       19.96       22.43      7.02 o 
  -8   8  20      214.15      209.25      8.86 o 
  -7   8  20     4458.26     4467.40     76.47 o 
  -6   8  20      183.63      171.17      6.06 o 
  -5   8  20     5119.39     4979.38     99.88 o 
  -4   8  20        4.47        8.08      2.57 o 
  -3   8  20     4665.05     4763.48     99.17 o 
  -2   8  20       36.88       35.84      3.38 o 
  -1   8  20     2205.68     2191.82     33.23 o 
   0   8  20      385.85      437.02     10.98 o 
   1   8  20      731.19      723.41     16.76 o 
   2   8  20        0.94        8.54      3.13 o 
   3   8  20      545.41      580.35     14.62 o 
   4   8  20      956.47      954.43     22.79 o 
   5   8  20     5061.65     4914.61     67.67 o 
   6   8  20      111.44      118.70     11.32 o 
 -10   9  20       43.29       32.00      3.86 o 
  -9   9  20       66.52       77.31      6.70 o 
  -8   9  20      465.28      472.44     24.44 o 
  -7   9  20        5.38       12.28      3.08 o 
  -6   9  20     3569.05     3445.68     79.22 o 
  -5   9  20       55.61       56.98      3.82 o 
  -4   9  20     1137.13     1071.04     20.17 o 
  -3   9  20       20.48       15.65      2.71 o 
  -2   9  20     4096.39     3930.24    119.80 o 
  -1   9  20      395.40      379.51     12.84 o 
   0   9  20      172.07      185.48      9.61 o 
   1   9  20        7.66       10.93      2.83 o 
   2   9  20       81.96       79.33      7.83 o 
   3   9  20      245.40      239.81     11.51 o 
   4   9  20      690.41      704.22     17.59 o 
   5   9  20       27.26       28.92      4.39 o 
  -9  10  20        0.13        2.58      2.69 o 
  -8  10  20       78.86       79.82      5.77 o 
  -7  10  20      387.38      382.23     11.05 o 
  -6  10  20       38.83       36.34      3.92 o 
  -5  10  20      308.46      309.57     13.22 o 
  -4  10  20      104.32       95.87      4.95 o 
  -3  10  20       49.43       44.92      4.21 o 
  -2  10  20      277.65      285.07      8.98 o 
  -1  10  20      242.19      234.67      8.75 o 
   0  10  20       12.26       22.44      3.98 o 
   1  10  20      862.00      905.36     18.64 o 
   2  10  20        2.22        2.43      2.90 o 
   3  10  20       31.93       32.71      4.17 o 
   4  10  20       29.52       36.92      4.22 o 
  -8  11  20      185.08      174.18     12.96 o 
  -7  11  20      102.23      118.58      9.03 o 
  -6  11  20     1038.01      875.14     16.01 o 
  -5  11  20       62.69       58.20      4.78 o 
  -4  11  20        8.51        5.28      2.22 o 
  -3  11  20      127.53      128.99      5.54 o 
  -2  11  20      310.04      274.44      9.82 o 
  -1  11  20      686.33      673.24     14.63 o 
   0  11  20      235.24      222.00     10.11 o 
   1  11  20       47.01       37.35      4.48 o 
   2  11  20        1.58        7.44      2.64 o 
   3  11  20      254.07      260.12     13.64 o 
  -7  12  20       23.91       14.76      3.80 o 
  -6  12  20        1.99        1.72      1.66 o 
  -5  12  20     2858.66     2517.53     53.00 o 
  -4  12  20       21.43       18.71      2.54 o 
  -3  12  20     9257.03     9346.62     73.53 o 
  -2  12  20       94.18       82.36      4.85 o 
  -1  12  20     3469.98     3478.64     72.90 o 
   0  12  20        5.17        4.85      1.69 o 
   1  12  20      198.25      210.50     12.64 o 
   2  12  20        0.04        2.53      3.08 o 
  -4  13  20     1415.12     1303.90     22.93 o 
  -3  13  20       21.48       16.66      3.35 o 
  -2  13  20      567.58      455.89     14.83 o 
  -1  13  20       27.03       21.75      2.79 o 
 -12   1  21        1.70       12.20      4.28 o 
 -11   1  21      197.28      221.79     14.50 o 
 -10   1  21     3796.37     3653.37    113.64 o 
  -9   1  21       74.54       76.13      4.39 o 
  -8   1  21      999.65     1083.60     22.42 o 
  -7   1  21        0.08       -0.86      2.04 o 
  -6   1  21     8834.58     9631.14    167.97 o 
  -5   1  21       90.69       96.86      4.60 o 
  -4   1  21     3542.12     3790.85     37.17 o 
  -3   1  21      263.82      267.46      8.43 o 
  -2   1  21     1172.97     1120.35     21.25 o 
  -1   1  21      145.65      148.35      5.90 o 
   0   1  21     4812.52     5285.71    104.10 o 
   1   1  21       19.27       27.30      4.03 o 
   2   1  21     4336.75     4569.32     88.43 o 
   3   1  21       70.34       73.62      6.21 o 
   4   1  21     1990.07     2190.15     72.03 o 
   5   1  21      180.89      178.89      8.48 o 
   6   1  21     5361.52     5387.89     60.64 o 
   7   1  21      160.01      168.03     14.33 o 
 -12   2  21      178.59      184.26     15.07 o 
 -11   2  21      595.62      687.09     23.54 o 
 -10   2  21      191.68      172.83      7.23 o 
  -9   2  21     3366.24     3397.64     89.21 o 
  -8   2  21        4.83        9.32      2.15 o 
  -7   2  21     4851.63     4904.93     90.30 o 
  -6   2  21       34.45       27.17      2.91 o 
  -5   2  21     2292.11     2295.43     26.49 o 
  -4   2  21      223.85      229.47      6.80 o 
  -3   2  21     1635.26     1617.41     25.05 o 
  -2   2  21      254.90      244.53      7.97 o 
  -1   2  21        1.89       12.74      3.66 o 
   0   2  21      948.72      987.00     17.57 o 
   1   2  21     2486.47     2468.28     35.77 o 
   2   2  21     1049.33     1003.62     30.72 o 
   3   2  21     3897.87     3844.10    130.24 o 
   4   2  21      721.94      751.88     20.53 o 
   5   2  21     3198.20     3210.22     38.46 o 
   6   2  21      139.87      143.33     11.48 o 
   7   2  21     1594.57     1386.49     40.28 o 
 -12   3  21       90.90       86.24      9.95 o 
 -11   3  21     1249.18     1184.00    146.88 o 
 -10   3  21       76.05       92.47      5.14 o 
  -9   3  21      557.04      525.91     13.87 o 
  -8   3  21     1493.97     1490.56     27.55 o 
  -7   3  21       19.83       24.62      2.73 o 
  -6   3  21      947.78      952.40     14.39 o 
  -5   3  21      777.80      798.18     12.13 o 
  -4   3  21     4558.96     4807.40     89.37 o 
  -3   3  21     2142.93     2244.07     38.88 o 
  -2   3  21     1671.62     1747.25     40.45 o 
  -1   3  21     1529.78     1576.13     36.13 o 
   0   3  21      954.90      867.05     16.62 o 
   1   3  21     1325.90     1171.32     29.23 o 
   2   3  21     1849.52     1884.49     46.29 o 
   3   3  21       85.47       98.87      6.69 o 
   4   3  21     5562.89     5525.95     63.05 o 
   5   3  21       22.68       15.83      4.26 o 
   6   3  21      996.47     1059.10     29.32 o 
   7   3  21      638.62      664.64     26.80 o 
 -12   4  21      436.27      404.95     17.66 o 
 -11   4  21        2.87        8.17      3.87 o 
 -10   4  21     1021.49      929.32     29.65 o 
  -9   4  21      433.64      437.61     10.12 o 
  -8   4  21       20.09       16.84      2.35 o 
  -7   4  21     2515.52     2467.39     46.91 o 
  -6   4  21      170.63      180.59      5.91 o 
  -5   4  21     7230.31     7221.05    106.83 o 
  -4   4  21     1034.37     1028.49     14.81 o 
  -3   4  21      303.50      304.34      9.43 o 
  -2   4  21     1857.89     1870.20     23.71 o 
  -1   4  21     6385.20     6578.74     78.98 o 
   0   4  21      269.72      284.33      9.72 o 
   1   4  21     2186.85     2090.86     27.74 o 
   2   4  21      319.96      322.60     12.02 o 
   3   4  21      233.57      220.14      9.68 o 
   4   4  21       15.28       17.49      5.41 o 
   5   4  21      192.84      187.03     13.85 o 
   6   4  21       34.65       36.40      6.01 o 
   7   4  21      323.67      325.77     17.50 o 
 -11   5  21       34.22       43.85      4.02 o 
 -10   5  21       13.23       11.38      3.64 o 
  -9   5  21      533.78      531.41     10.80 o 
  -8   5  21     8632.72     9034.51    109.11 o 
  -7   5  21      256.22      231.33      7.24 o 
  -6   5  21     5586.43     5678.59     59.38 o 
  -5   5  21      346.71      388.11      8.96 o 
  -4   5  21     4199.38     4380.04     62.41 o 
  -3   5  21     1062.51     1065.49     19.26 o 
  -2   5  21        6.13       15.15      2.93 o 
  -1   5  21      791.50      784.52     14.57 o 
   0   5  21        3.19        5.40      3.84 o 
   1   5  21       27.20       24.93      3.31 o 
   2   5  21     2959.75     3043.32     83.95 o 
   3   5  21      192.75      173.21      9.63 o 
   4   5  21     6052.23     5616.79     96.84 o 
   5   5  21       78.38       93.91      7.57 o 
   6   5  21     1216.99     1230.55     28.47 o 
 -11   6  21        2.47        7.12      2.60 o 
 -10   6  21     1243.17     1145.14     26.35 o 
  -9   6  21      398.13      401.03     10.62 o 
  -8   6  21      394.84      371.30      7.81 o 
  -7   6  21     1277.11     1260.34     18.63 o 
  -6   6  21       10.94       11.33      2.49 o 
  -5   6  21      827.02      812.06     13.28 o 
  -4   6  21      102.65       98.00      5.41 o 
  -3   6  21      388.85      400.71     11.24 o 
  -2   6  21     5042.56     4883.39    135.72 o 
  -1   6  21       67.30       75.04      4.96 o 
   0   6  21     2390.21     2312.79     47.26 o 
   1   6  21        9.98        8.10      2.73 o 
   2   6  21     2629.40     2704.26     36.26 o 
   3   6  21      916.46      931.45     18.96 o 
   4   6  21      100.47      115.34      9.41 o 
   5   6  21     1540.99     1458.14     26.65 o 
   6   6  21      148.76      144.50      9.23 o 
 -10   7  21        0.36        3.18      4.97 o 
  -9   7  21      743.79      761.69     20.97 o 
  -8   7  21      187.81      186.27      7.63 o 
  -7   7  21      456.84      440.58      9.02 o 
  -6   7  21      504.44      527.77      9.78 o 
  -5   7  21      514.39      536.15     12.26 o 
  -4   7  21      164.28      160.74      7.05 o 
  -3   7  21     6510.00     6299.09    104.34 o 
  -2   7  21      127.78      127.57      7.88 o 
  -1   7  21     7189.15     7219.17    180.59 o 
   0   7  21       50.10       54.29      4.34 o 
   1   7  21     2009.19     2009.00     34.33 o 
   2   7  21       31.71       32.27      3.78 o 
   3   7  21      320.50      301.92     11.42 o 
   4   7  21      121.24       91.51      8.66 o 
   5   7  21      137.37      126.17      7.42 o 
 -10   8  21      611.29      580.94     14.49 o 
  -9   8  21      150.92      174.35      9.58 o 
  -8   8  21      538.48      505.58     22.92 o 
  -7   8  21     1213.50     1183.91     16.62 o 
  -6   8  21      606.32      682.08     11.95 o 
  -5   8  21     1020.50     1002.01     18.76 o
[truncated: 32,102 more chars]
